# Supplementary material for: Inactivation of a purine biosynthesis repressor promotes ribosome synthesis to overcome antibiotic stress
Source: mBio. 2026 Apr 13;17(5):e00118-26. doi: 10.1128/mbio.00118-26 (PMC13170274; doi:10.1128/mbio.00118-26)
Supplement: Data set S1 — Site mutations in ermB+ strain after erythromycin and clindamycin challenges. [file mbio.00118-26-s0001.xlsx]

## Sheet: Clindamycin (CLN)
Supplemental Dataset S1. A full list of second-site mutations in ermB+ strain after clindamycin challenges.
			Population
Evidence	Position	Mutation	C3	C5	CLN1	CLN2	CLN3	CLN4	CLN5	annotation	gene	description
RA	317	A→G	1	1	1	1	1	1	1	intergenic (–/‑227)	– / → dnaA	–/chromosomal replication initiator protein DnaA
RA	5010	C→G	1	1	1	1	1	1	1	P358A (CCT→GCT)	recF →	DNA replication and repair protein recF
RA	34179	T→A	1	1	1	1	1	1	1	A156A (GCT→GCA)	SAUSA300_0026 →	conserved hypothetical protein OrfX
RA	41297	(T)7→8	1	1		1	1	1	1	coding (65/987 nt)	SAUSA300_0033 →	methicillin‑resistance MecR1 regulatory protein
RA	61025	G→A	1	1	1	1	1	1	1	L55F (CTT→TTT)	SAUSA300_0050 ←	conserved hypothetical protein
RA	164912	G→A	1	1	1	1	1	1	1	intergenic (‑132/‑97)	SAUSA300_0145 ← / → SAUSA300_0146	phosphonate ABC transporter, phosphonate‑binding protein/conserved hypothetical protein
RA	240358	T→A	1	1	1	1	1	1	1	N358K (AAT→AAA)	SAUSA300_0203 →	putative lipoprotein
RA	270510	T→C	1	1	1	1	1	1	1	T601A (ACT→GCT)	SAUSA300_0226 ←	3‑hydroxyacyl‑CoA dehydrogenase
RA	292738	A→C	1	1	1	1	1	1	1	T341P (ACG→CCG)	gutB →	sorbitol dehydrogenase
RA	376057	C→T	1	1	1	1	1	1	1	D258N (GAC→AAC)	SAUSA300_0322 ←	NADH‑dependent flavin oxidoreductase, Oye family
RA	376231	T→G	1	1	1	1	1	1	1	S200R (AGT→CGT)	SAUSA300_0322 ←	NADH‑dependent flavin oxidoreductase, Oye family
RA	425833	A→T	1	1	1	1	1	1	1	E106D (GAA→GAT)	SAUSA300_0375 →	putative phosphoglycerate mutase family protein
RA	440508	T→G			1					V221G (GTA→GGA)	guaA →	GMP synthase
JC	460962	Δ5 bp	1	1	1	1	1	1	1	coding (324‑328/678 nt)	SAUSA300_0407 →	exotoxin
RA	517968	(T)8→7	1	1	1	1	1	1	1	intergenic (+50/‑833)	rrfA → / → SAUSA300_0458	5S ribosomal RNA/Orn/Lys/Arg decarboxylase
RA	518090	T→C	1	1	1	1	1	1	1	intergenic (+172/‑711)	rrfA → / → SAUSA300_0458	5S ribosomal RNA/Orn/Lys/Arg decarboxylase
RA	518102	G→A	1	1	1	1	1	1	1	intergenic (+184/‑699)	rrfA → / → SAUSA300_0458	5S ribosomal RNA/Orn/Lys/Arg decarboxylase
RA	532257	G→T	1	1				1		E184* (GAA→TAA)	purR →	pur operon repressor, SAUSA300_0473
RA	532393	T→G			1	1	1		1	V229G (GTA→GGA)	purR →	pur operon repressor, SAUSA300_0473
RA	556082	T→C	1	1	1	1	1	1	1	intergenic (+443/‑115)	lysS → / → rrfG	lysyl‑tRNA synthetase/5S ribosomal RNA
RA	556291	T→C	1	1	1	1	1	1	1	noncoding (95/115 nt)	rrfG →	5S ribosomal RNA
RA	590064	G→T			1					G266C (GGT→TGT)	rpoC →	DNA‑directed RNA polymerase, beta' subunit
RA	593859	Δ1 bp	1	1	1	1	1	1	1	intergenic (+92/‑65)	rpsL → / → SAUSA300_0531	ribosomal protein S12/30S ribosomal protein S7
RA	656344	2 bp→TT	1	1	1	1	1	1	1	intergenic (+201/‑698)	SAUSA300_0582 → / → SAUSA300_0583	conserved hypothetical protein/conserved hypothetical protein
RA	656348	G→T	1	1	1	1	1	1	1	intergenic (+205/‑695)	SAUSA300_0582 → / → SAUSA300_0583	conserved hypothetical protein/conserved hypothetical protein
RA	658463	A→T	1	1	1	1	1	1	1	intergenic (+28/‑1101)	SAUSA300_0584 → / → SAUSA300_0585	conserved hypothetical protein/conserved hypothetical protein
RA	658465	T→A	1	1	1	1	1	1	1	intergenic (+30/‑1099)	SAUSA300_0584 → / → SAUSA300_0585	conserved hypothetical protein/conserved hypothetical protein
RA	658668	5 bp→5 bp	1	1	1	1	1	1	1	intergenic (+233/‑892)	SAUSA300_0584 → / → SAUSA300_0585	conserved hypothetical protein/conserved hypothetical protein
RA	658674	T→G	1	1	1	1	1	1	1	intergenic (+239/‑890)	SAUSA300_0584 → / → SAUSA300_0585	conserved hypothetical protein/conserved hypothetical protein
RA	881856	C→T	1	1	1	1	1	1	1	intergenic (+3/+140)	SAUSA300_0798 → / ← int	ABC transporter, substrate‑binding protein/integrase
RA	881872	A→G	1	1	1	1	1	1	1	intergenic (+19/+124)	SAUSA300_0798 → / ← int	ABC transporter, substrate‑binding protein/integrase
RA	881882	A→G	1	1	1	1	1	1	1	intergenic (+29/+114)	SAUSA300_0798 → / ← int	ABC transporter, substrate‑binding protein/integrase
RA	881887	C→A	1	1	1	1	1	1	1	intergenic (+34/+109)	SAUSA300_0798 → / ← int	ABC transporter, substrate‑binding protein/integrase
RA	882010	C→A	1	1	1	1	1	1	1	V403L (GTA→TTA)	int ←	integrase
RA	882074	T→C	1	1	1	1	1	1	1	T381T (ACA→ACG)	int ←	integrase
RA	906507	A→C	1	1	1	1	1	1	1	intergenic (+84/‑129)	SAUSA300_0825 → / → SAUSA300_0826	oxidoreductase, 2‑nitropropane dioxygenase family/conserved hypothetical protein
RA	907986	A→T	1	1	1	1	1	1	1	T164S (ACA→TCA)	SAUSA300_0827 →	putative membrane protein
RA	908600	C→T	1	1	1	1	1	1	1	H84Y (CAC→TAC)	SAUSA300_0828 →	5'‑nucleotidase family protein
RA	912003	C→T	1	1	1	1	1	1	1	T126I (ACA→ATA)	SAUSA300_0832 →	conserved hypothetical protein
RA	918380	A→T	1	1	1	1	1	1	1	E350D (GAA→GAT)	dltD →	D‑alanine‑activating enzyme/D‑alanine‑D‑alanyl, dltD protein
RA	919503	G→A	1	1	1	1	1	1	1	H352H (CAC→CAT)	SAUSA300_0841 ←	conserved hypothetical protein
RA	930890	T→C	1	1	1	1	1	1	1	V15V (GTA→GTG)	mnhD ←	Na(+)/H(+) antiporter subunit D
RA	944692	A→T	1	1	1	1	1	1	1	intergenic (‑46/‑305)	argG ← / → pgi	argininosuccinate synthase/glucose‑6‑phosphate isomerase
RA	973711	Δ1 bp	1	1	1	1	1	1	1	intergenic (+232/‑438)	fabF → / → oppB	3‑oxoacyl‑(acyl‑carrier‑protein) synthase II/oligopeptide ABC transporter, permease protein
RA	1269542	A→T	1	1	1	1	1	1	1	I16I (ATA→ATT)	polC →	DNA polymerase III, alpha subunit
RA	1282186	A→T			1					L42F (TTA→TTT) ‡	pnpA →	polyribopolyribonucleotide nucleotidyltransferase
RA	1282208	G→C			1					E50Q (GAA→CAA)	pnpA →	polyribopolyribonucleotide nucleotidyltransferase
RA	1282253	G→T			1					E65* (GAA→TAA)	pnpA →	polyribopolyribonucleotide nucleotidyltransferase
RA	1282267	T→G			1					A69A (GCT→GCG)	pnpA →	polyribopolyribonucleotide nucleotidyltransferase
RA	1286986	A→G	1	1	1	1	1	1	1	K180R (AAA→AGA)	ftsK →	DNA translocase FtsK
RA	1295497	A→G	1	1	1	1	1	1	1	A207A (GCA→GCG)	cinA →	competence/damage‑inducible protein cinA
RA	1354028	C→T	1	1	1	1	1	1	1	Y81Y (TAC→TAT)	SAUSA300_1236 →	conserved hypothetical protein
RA	1355744	T→A	1	1	1	1	1	1	1	intergenic (‑92/‑420)	lexA ← / → SAUSA300_1238	LexA repressor/conserved hypothetical protein
RA	1533312	A→T	1	1	1	1	1	1	1	intergenic (‑165/+400)	rpsA ← / ← SAUSA300_1366	30S ribosomal protein S1/conserved hypothetical protein
RA	1598377	A→T		1					1	L42* (TTA→TAA)	rluB ←	ribosomal large subunit pseudouridine synthase B, RluB
RA	1630757	T→A	1	1	1	1	1	1	1	intergenic (‑170/+1314)	accB ← / ← SAUSA300_1478	acetyl‑CoA carboxylase, biotin carboxyl carrier protein/putative lipoprotein
RA	1688528	C→T	1	1	1	1	1	1	1	A250T (GCT→ACT)	dnaJ ←	chaperone protein DnaJ
RA	1743838	T→C		1						K82E (AAA→GAA)	apt ←	adenine phosphoribosyltransferase, SAUSA300_1591
RA	1744023	A→C						1		F20C (TTC→TGC)	apt ←	adenine phosphoribosyltransferase, SAUSA300_1591
RA	1765020	A→C	1	1	1	1	1	1	1	P28P (CCT→CCG)	valS ←	valyl‑tRNA synthetase
RA	1872844	T→C	1	1	1	1	1	1	1	intergenic (‑270/+480)	SAUSA300_1697 ← / ← SAUSA300_1698	Peptidase family M20/M25/M40/conserved hypothetical protein
RA	1939443	C→G	1	1	1	1	1	1	1	G11A (GGA→GCA)	splF ←	serine protease SplF
RA	1957938	C→T	1	1	1	1	1	1	1	intergenic (‑699/‑184)	lukE ← / → SAUSA300_1770	leukotoxin LukE/conserved hypothetical protein
RA	1961241	G→C	1	1	1	1	1	1	1	noncoding (27/76 nt)	SAUSA300_1778 ←	tRNA‑Asp
RA	1961354	C→T	1	1	1	1	1	1	1	noncoding (9/74 nt)	SAUSA300_1779 ←	tRNA‑Met
RA	1968468	C→A			1	1				E178* (GAA→TAA)	SAUSA300_1786 ←	ABC transporter, ATP‑binding protein EcsA
RA	1994919	(A)7→6	1	1	1	1	1	1	1	coding (1319/1356 nt)	SAUSA300_1810 →	IS1181, transposase
MC JC	1995031	Δ51 bp	1	1	1	1	1	1	1	intergenic (+75/+62)	SAUSA300_1810 → / ← SAUSA300_1811	IS1181, transposase/tRNA‑Leu
RA	2007223	G→T	1	1	1	1	1	1	1	R31L (CGT→CTT)	SAUSA300_1846 →	conserved hypothetical protein
RA	2150261	+C	1	1		1	1	1	1	D253fs	SAUSA300_1993 ←	pfkB family carbohydrate kinase
RA	2164596	A→G	1	1	1	1	1	1	1	intergenic (‑261/‑277)	SAUSA300_2005 ← / → ilvD	conserved hypothetical protein/dihydroxy‑acid dehydratase
RA	2322700	T→C	1	1	1	1	1	1	1	intergenic (‑290/+17)	SAUSA300_2145 ← / ← SAUSA300_2146	glycine betaine transporter/alcohol dehydrogenase, zinc‑containing
RA	2347828	(T)8→7	1	1	1	1	1	1	1	coding (712/1407 nt)	SAUSA300_2167 ←	conserved hypothetical protein
RA	2487639	A→G	1	1	1	1	1	1	1	intergenic (‑128/‑189)	SAUSA300_2313 ← / → SAUSA300_2314	L‑lactate permease/conserved hypothetical protein
RA	2549677	C→T	1	1	1	1	1	1	1	R189H (CGC→CAC)	bioA ←	adenosylmethionine‑8‑amino‑7‑oxononanoate transaminase
RA	2627133	(AT)7→6			1		1	1		intergenic (‑221/‑107)	sarT ← / → sarU	staphylococcal accessory regulator T/staphylococcal accessory regulator U
RA	2831375	C→A			1					G381* (GGA→TGA)	lip ←	triacylglycerol lipase precursor
RA	2831406	T→A			1					V370V (GTA→GTT)	lip ←	triacylglycerol lipase precursor

## Sheet: Erythromycin (ERY)
Supplemental Dataset S1. A full list of second-site mutations in ermB+ strain after erythromycin challenges.
			Population
Evidence	Position	Mutation	ERY1	ERY2	ERY3	ERY4	ERY5	annotation	gene	description
RA	317	A→G	1	1		1	1	intergenic (–/‑227)	– / → dnaA	–/chromosomal replication initiator protein DnaA
RA	5010	C→G	1	1	1		1	P358A (CCT→GCT)	recF →	DNA replication and repair protein recF
RA	34179	T→A	1	1	1	1	1	A156A (GCT→GCA)	SAUSA300_0026 →	conserved hypothetical protein OrfX
RA	41297	(T)7→8	1		1	1	1	coding (65/987 nt)	SAUSA300_0033 →	methicillin‑resistance MecR1 regulatory protein
RA	61025	G→A	1	1	1	1	1	L55F (CTT→TTT)	SAUSA300_0050 ←	conserved hypothetical protein
RA	164912	G→A	1	1	1	1	1	intergenic (‑132/‑97)	SAUSA300_0145 ← / → SAUSA300_0146	phosphonate ABC transporter, phosphonate‑binding protein/conserved hypothetical protein
RA	240358	T→A	1	1	1	1	1	N358K (AAT→AAA)	SAUSA300_0203 →	putative lipoprotein
RA	270510	T→C	1	1	1	1	1	T601A (ACT→GCT)	SAUSA300_0226 ←	3‑hydroxyacyl‑CoA dehydrogenase
RA	292738	A→C	1	1	1	1	1	T341P (ACG→CCG)	gutB →	sorbitol dehydrogenase
RA	376057	C→T	1	1	1	1	1	D258N (GAC→AAC)	SAUSA300_0322 ←	NADH‑dependent flavin oxidoreductase, Oye family
RA	376231	T→G	1	1	1	1	1	S200R (AGT→CGT)	SAUSA300_0322 ←	NADH‑dependent flavin oxidoreductase, Oye family
RA	425833	A→T	1	1	1	1	1	E106D (GAA→GAT)	SAUSA300_0375 →	putative phosphoglycerate mutase family protein
JC	460962	Δ5 bp	1	1	1	1	1	coding (324‑328/678 nt)	SAUSA300_0407 →	exotoxin
RA	517968	(T)8→7	1	1	1	1	1	intergenic (+50/‑833)	rrfA → / → SAUSA300_0458	5S ribosomal RNA/Orn/Lys/Arg decarboxylase
RA	518090	T→C	1	1	1	1	1	intergenic (+172/‑711)	rrfA → / → SAUSA300_0458	5S ribosomal RNA/Orn/Lys/Arg decarboxylase
RA	518102	G→A	1	1	1	1	1	intergenic (+184/‑699)	rrfA → / → SAUSA300_0458	5S ribosomal RNA/Orn/Lys/Arg decarboxylase
RA	556082	T→C	1	1	1	1	1	intergenic (+443/‑115)	lysS → / → rrfG	lysyl‑tRNA synthetase/5S ribosomal RNA
RA	556291	T→C	1	1	1	1	1	noncoding (95/115 nt)	rrfG →	5S ribosomal RNA
RA	593859	Δ1 bp	1	1	1	1	1	intergenic (+92/‑65)	rpsL → / → SAUSA300_0531	ribosomal protein S12/30S ribosomal protein S7
RA	656344	2 bp→TT	1	1	1	1	1	intergenic (+201/‑698)	SAUSA300_0582 → / → SAUSA300_0583	conserved hypothetical protein/conserved hypothetical protein
RA	656348	G→T	1	1	1	1	1	intergenic (+205/‑695)	SAUSA300_0582 → / → SAUSA300_0583	conserved hypothetical protein/conserved hypothetical protein
RA	658463	A→T	1	1	1	1	1	intergenic (+28/‑1101)	SAUSA300_0584 → / → SAUSA300_0585	conserved hypothetical protein/conserved hypothetical protein
RA	658465	T→A	1	1	1	1	1	intergenic (+30/‑1099)	SAUSA300_0584 → / → SAUSA300_0585	conserved hypothetical protein/conserved hypothetical protein
RA	658668	5 bp→5 bp	1	1	1	1	1	intergenic (+233/‑892)	SAUSA300_0584 → / → SAUSA300_0585	conserved hypothetical protein/conserved hypothetical protein
RA	658674	T→G	1	1	1	1	1	intergenic (+239/‑890)	SAUSA300_0584 → / → SAUSA300_0585	conserved hypothetical protein/conserved hypothetical protein
RA	881856	C→T	1	1	1	1	1	intergenic (+3/+140)	SAUSA300_0798 → / ← int	ABC transporter, substrate‑binding protein/integrase
RA	881872	A→G	1	1	1	1	1	intergenic (+19/+124)	SAUSA300_0798 → / ← int	ABC transporter, substrate‑binding protein/integrase
RA	881882	A→G	1	1	1	1	1	intergenic (+29/+114)	SAUSA300_0798 → / ← int	ABC transporter, substrate‑binding protein/integrase
RA	881887	C→A	1	1	1	1	1	intergenic (+34/+109)	SAUSA300_0798 → / ← int	ABC transporter, substrate‑binding protein/integrase
RA	882010	C→A	1	1	1	1	1	V403L (GTA→TTA)	int ←	integrase
RA	882074	T→C	1	1	1	1	1	T381T (ACA→ACG)	int ←	integrase
RA	906507	A→C	1	1	1	1	1	intergenic (+84/‑129)	SAUSA300_0825 → / → SAUSA300_0826	oxidoreductase, 2‑nitropropane dioxygenase family/conserved hypothetical protein
RA	907986	A→T	1	1	1	1	1	T164S (ACA→TCA)	SAUSA300_0827 →	putative membrane protein
RA	908600	C→T	1	1	1	1	1	H84Y (CAC→TAC)	SAUSA300_0828 →	5'‑nucleotidase family protein
RA	912003	C→T	1	1	1	1	1	T126I (ACA→ATA)	SAUSA300_0832 →	conserved hypothetical protein
RA	918380	A→T	1	1	1	1	1	E350D (GAA→GAT)	dltD →	D‑alanine‑activating enzyme/D‑alanine‑D‑alanyl, dltD protein
RA	919503	G→A	1	1	1	1	1	H352H (CAC→CAT)	SAUSA300_0841 ←	conserved hypothetical protein
RA	930890	T→C	1	1	1	1	1	V15V (GTA→GTG)	mnhD ←	Na(+)/H(+) antiporter subunit D
RA	944692	A→T	1	1	1	1	1	intergenic (‑46/‑305)	argG ← / → pgi	argininosuccinate synthase/glucose‑6‑phosphate isomerase
RA	973711	Δ1 bp	1	1	1	1	1	intergenic (+232/‑438)	fabF → / → oppB	3‑oxoacyl‑(acyl‑carrier‑protein) synthase II/oligopeptide ABC transporter, permease protein
RA	1269542	A→T	1	1	1	1	1	I16I (ATA→ATT)	polC →	DNA polymerase III, alpha subunit
RA	1286986	A→G	1	1	1	1	1	K180R (AAA→AGA)	ftsK →	DNA translocase FtsK
RA	1295497	A→G	1	1	1	1	1	A207A (GCA→GCG)	cinA →	competence/damage‑inducible protein cinA
RA	1354028	C→T	1	1	1	1	1	Y81Y (TAC→TAT)	SAUSA300_1236 →	conserved hypothetical protein
RA	1355744	T→A	1	1	1	1	1	intergenic (‑92/‑420)	lexA ← / → SAUSA300_1238	LexA repressor/conserved hypothetical protein
RA	1533312	A→T	1	1	1	1	1	intergenic (‑165/+400)	rpsA ← / ← SAUSA300_1366	30S ribosomal protein S1/conserved hypothetical protein
RA	1630757	T→A	1	1	1	1	1	intergenic (‑170/+1314)	accB ← / ← SAUSA300_1478	acetyl‑CoA carboxylase, biotin carboxyl carrier protein/putative lipoprotein
RA	1688528	C→T	1	1	1	1		A250T (GCT→ACT)	dnaJ ←	chaperone protein DnaJ
RA	1744023	A→C	1				1	F20C (TTC→TGC)	apt ←	adenine phosphoribosyltransferase, SAUSA300_1591
RA	1765020	A→C	1	1	1	1	1	P28P (CCT→CCG)	valS ←	valyl‑tRNA synthetase
RA	1872844	T→C	1	1	1	1	1	intergenic (‑270/+480)	SAUSA300_1697 ← / ← SAUSA300_1698	Peptidase family M20/M25/M40/conserved hypothetical protein
RA	1939443	C→G	1	1	1	1	1	G11A (GGA→GCA)	splF ←	serine protease SplF
RA	1957938	C→T	1	1	1	1	1	intergenic (‑699/‑184)	lukE ← / → SAUSA300_1770	leukotoxin LukE/conserved hypothetical protein
RA	1961241	G→C	1	1	1	1	1	noncoding (27/76 nt)	SAUSA300_1778 ←	tRNA‑Asp
RA	1961354	C→T	1	1	1	1	1	noncoding (9/74 nt)	SAUSA300_1779 ←	tRNA‑Met
RA	1994919	(A)7→6	1	1	1	1	1	coding (1319/1356 nt)	SAUSA300_1810 →	IS1181, transposase
MC JC	1995031	Δ51 bp	1	1	1	1	1	intergenic (+75/+62)	SAUSA300_1810 → / ← SAUSA300_1811	IS1181, transposase/tRNA‑Leu
RA	2007223	G→T	1	1	1	1	1	R31L (CGT→CTT)	SAUSA300_1846 →	conserved hypothetical protein
RA	2150261	+C	1	1	1	1	1	coding (766/960 nt)	SAUSA300_1993 ←	kinase, pfkB family
RA	2164596	A→G	1	1	1	1	1	intergenic (‑261/‑277)	SAUSA300_2005 ← / → ilvD	conserved hypothetical protein/dihydroxy‑acid dehydratase
RA	2322700	T→C	1	1	1	1	1	intergenic (‑290/+17)	SAUSA300_2145 ← / ← SAUSA300_2146	glycine betaine transporter/alcohol dehydrogenase, zinc‑containing
RA	2347828	(T)8→7	1	1	1	1	1	coding (712/1407 nt)	SAUSA300_2167 ←	conserved hypothetical protein
RA	2487639	A→G	1	1	1	1	1	intergenic (‑128/‑189)	SAUSA300_2313 ← / → SAUSA300_2314	L‑lactate permease/conserved hypothetical protein
RA	2549677	C→T	1		1	1	1	R189H (CGC→CAC)	bioA ←	adenosylmethionine‑8‑amino‑7‑oxononanoate transaminase
RA	2627133	(AT)7→6	1	1	1	1	1	intergenic (‑221/‑107)	sarT ← / → sarU	staphylococcal accessory regulator T/staphylococcal accessory regulator U
