# Supplementary material for: Inactivation of a purine biosynthesis repressor promotes ribosome synthesis to overcome antibiotic stress
Source: mBio. 2026 Apr 13;17(5):e00118-26. doi: 10.1128/mbio.00118-26 (PMC13170274; doi:10.1128/mbio.00118-26)
Supplement: Data set S2 — Differentially expressed genes in the presence or absence of purR and/or ermB+. [file mbio.00118-26-s0002.xlsx]

## Sheet: Strain description
	Supplementary Dataset S2. Differentially expressed genes in the presence or absence of purR and/or ermB in S. aureus strains grown in TSB (A) or RPMI_1640_1% casamino acids (B)
	Total read counts (cpm, counts per million) from 3 biological replicates and log2 fold-change (FC) are shown.
	S. aureus strains	full genotype	abbreviated genotype
	JE2	parental	ermB-
	KES29	JE2	ermB+
	MNY221	JE2 ∆purR	ermB- ∆purR
	MNY224	JE2 ermBL-ermB, ∆purR	ermB+ ∆purR

## Sheet: A_MNY224 vs KES29
							CPM	CPM	CPM	CPM	CPM	CPM
Locus tag	Gene	Description	FeatureType	log2FC	PValue	FDR	ermBL-ermB-KES29-A-rep1	ermBL-ermB-KES29-A-rep2	ermBL-ermB-KES29-A-rep3	KES29-deltapurR-Spc-MNY224-A-rep1	KES29-deltapurR-Spc-MNY224-A-rep2	KES29-deltapurR-Spc-MNY224-A-rep3
SAUSA300_0017	purA	adenylosuccinate synthetase	CDS	5.05915	2.66e-13	6.09e-11	34.1678	35.7574	30.2276	664.216	785.384	1889.77
SAUSA300_0967	purK	phosphoribosylaminoimidazole carboxylase, ATPase subunit	CDS	4.99324	7.42e-14	2.4e-11	53.018	46.1315	73.7239	1715.52	1954.12	1837.95
SAUSA300_0966	purE	phosphoribosylaminoimidazole carboxylase, catalytic subunit	CDS	4.91538	8.17e-16	2.11e-12	12.1386	13.0779	15.798	384.19	527.378	326.623
SAUSA300_0968	purC	phosphoribosylaminoimidazole-succinocarboxamide synthase	CDS	4.70937	5.18e-14	2.4e-11	42.8061	32.1154	44.0353	944.302	1077.33	1092.15
SAUSA300_0969	purS	phosphoribosylformylglycinamidine synthase	CDS	4.7038	3.06e-13	6.09e-11	39.9481	27.0388	44.7402	884.796	1038.87	990.083
SAUSA300_0970	purQ	phosphoribosylformylglycinamidine synthase I	CDS	4.58473	5.46e-14	2.4e-11	102.182	87.9036	132.438	2485.77	2666.71	2587.99
SAUSA300_0971	purL	phosphoribosylformylglycinamidine synthase II	CDS	4.25329	4.46e-14	2.4e-11	489.429	395.98	635.154	9651.47	9934.23	9413.59
SAUSA300_0972	purF	amidophosphoribosyltransferase	CDS	3.92727	9.62e-14	2.76e-11	432.846	335.226	544.512	6733.53	6856.77	6379.46
SAUSA300_0973	purM	phosphoribosylformylglycinamidine cyclo-ligase	CDS	3.76134	6.98e-14	2.4e-11	255.713	200.694	353.278	3459.4	3905.74	3615.37
SAUSA300_1235	guaC	guanosine monophosphate reductase	CDS	3.69298	3.99e-10	6.45e-08	20.9374	18.3753	15.5492	128.184	195.957	385.871
SAUSA300_0974	purN	phosphoribosylglycinamide formyltransferase	CDS	3.60825	7.27e-14	2.4e-11	165.027	134.421	224.365	2202.36	2081.72	2104.62
SAUSA300_0408		putative surface protein	CDS	3.43539	8.19e-06	0.000480821	12.1386	8.33236	38.1888	88.3529	165.594	381.494
SAUSA300_0975	purH	bifunctional purine biosynthesis protein	CDS	3.37888	2.99e-13	6.09e-11	583.133	475.331	836.671	6788.93	6349.17	6576.93
SAUSA300_0976	purD	phosphoribosylamine--glycine ligase	CDS	3.29287	4.69e-15	6.06e-12	580.275	523.338	681.055	6050.72	5742.69	5697.73
SAUSA300_0407	ssl11	exotoxin	CDS	3.26218	9.96e-05	0.00261209	2.5369	2.26243	8.00266	15.6911	32.1534	75.4234
SAUSA300_1334		putative membrane protein	CDS	3.16022	6.93e-07	8.14e-05	62.7802	55.9537	40.0962	293.484	254.269	872.349
SAUSA300_2207	pbuG	xanthine/uracil permease family protein	CDS	2.98003	6.94e-12	1.28e-09	393.861	417.722	290.791	2585.29	2776.87	3335.63
SAUSA300_1092	pyrP	uracil permease	CDS	2.90764	0.00553743	0.0461571	48.3937	34.3227	14.3467	54.9188	59.5578	614.298
SAUSA300_1889	purB	adenylosuccinate lyase	CDS	2.59666	5.83e-11	1e-08	212.425	206.047	292.905	1103.63	1262.78	1936.78
SAUSA300_1093	pyrB	aspartate carbamoyltransferase	CDS	2.58874	0.00972443	0.0692229	80.6669	51.5392	17.498	70.1874	73.4156	757.406
SAUSA300_1094	pyrC	dihydroorotase	CDS	2.57185	0.00908062	0.0655428	142.259	98.1121	31.2228	121.908	141.459	1351.78
SAUSA300_1888		conserved hypothetical protein	CDS	2.46709	1.57e-13	4.06e-11	75.4326	73.1702	76.4606	404.649	351.508	488.381
SAUSA300_1095	carA	carbamoyl-phosphate synthase, small subunit	CDS	2.4431	0.0136388	0.085662	159.889	104.624	27.7398	121.002	135.309	1333.33
SAUSA300_1236		conserved hypothetical protein	CDS	2.42954	4.21e-08	6.41e-06	65.6382	56.2848	66.9652	200.544	273.81	543.442
SAUSA300_0215		conserved hypothetical protein	CDS	2.3673	1.38e-06	0.000148962	15.2214	13.5746	12.1491	45.5645	42.43	123.38
SAUSA300_1091	pyrR	PyrR bifunctional protein	CDS	2.32155	0.000633435	0.00904307	12.4918	12.1399	12.315	26.9766	23.7452	133.973
SAUSA300_1096	carB	carbamoyl-phosphate synthase, large subunit	CDS	2.28199	0.0111995	0.0750289	583.583	391.014	104.076	506.037	556.962	4183.37
SAUSA300_2441	fnbA	fibronectin binding protein A	CDS	2.1657	0.000194176	0.0039668	32.4016	33.2743	110.544	180.206	229.901	380.733
SAUSA300_1421		phiSLT ORF122-like protein, DNA polymerase	CDS	2.10636	8.12e-05	0.00223287	0.963379	0.827718	0.580503	3.37962	3.73696	3.23515
SAUSA300_2133		transporter gate domain protein	CDS	1.94875	5.92e-06	0.00041546	63.4546	67.5418	70.6556	174.835	167.54	436.047
SAUSA300_1097	pyrF	orotidine 5'-phosphate decarboxylase	CDS	1.93494	0.0148237	0.0909843	162.49	103.299	27.8227	143.392	156.329	823.187
SAUSA300_0524	rplJ	ribosomal protein L10	CDS	1.93168	5.67e-07	6.98e-05	789.617	974.334	732.803	2706.59	2524	4294.38
SAUSA300_0525	rplL	ribosomal protein L7/L12	CDS	1.87582	5.06e-06	0.000384206	564.347	719.563	505.867	1892.41	1855.79	2820.35
SAUSA300_2081	pyrG	CTP synthase	CDS	1.8472	7.29e-05	0.00209178	252.341	240.7	159.929	528.126	581.72	1239.57
SAUSA300_0191	ptsG	PTS system, glucose-specific IIBC component domain protein	CDS	1.78671	0.000265565	0.00490157	876.225	1201.74	402.04	2956.68	1808.38	3791.34
SAUSA300_1132	rimM	16S rRNA processing protein RimM	CDS	1.74865	7.81e-06	0.000469605	24.2771	20.3619	25.8739	47.3147	61.8155	127.947
SAUSA300_1134	rplS	50S ribosomal protein L19	CDS	1.74109	7.45e-06	0.000469605	264.351	310.67	213.418	738.809	744.667	1152.09
SAUSA300_2197	rplP	50S ribosomal protein L16	CDS	1.72215	1.77e-05	0.000800841	910.586	666.258	888.751	2073.7	2149.22	3911.93
SAUSA300_2195	rpsQ	30S ribosomal protein S17	CDS	1.71439	3.02e-05	0.00114632	783.773	482.228	779.16	1563.68	1807.68	3340.26
SAUSA300_2192	rplE	50S ribosomal protein L5	CDS	1.70563	1.27e-05	0.000641085	1506.95	1039.94	1199.32	2999.95	3318.5	5900.79
SAUSA300_2200	rpsS	30S ribosomal protein S19	CDS	1.69979	7.89e-05	0.00219177	237.505	180.111	418.419	686.425	671.874	1357.75
SAUSA300_0367	ssb	single-strand binding protein	CDS	1.6953	4.79e-07	6.18e-05	549.383	587.459	991.127	1938.57	1966.26	2986.49
SAUSA300_2198	rpsC	30S ribosomal protein S3	CDS	1.68375	9.85e-06	0.000541558	1382.64	948.123	1263.67	2853.24	2919.65	5774.87
SAUSA300_2196	rpmC	50S ribosomal protein L29	CDS	1.66931	0.000126487	0.00301612	272.957	193.244	404.196	683.769	769.969	1314.87
SAUSA300_2194	rplN	50S ribosomal protein L14	CDS	1.66598	3.34e-05	0.00119941	1299.02	791.133	1097.03	2448.11	2690.45	4975.53
SAUSA300_1133	trmD	tRNA (guanine-N1)-methyltransferase	CDS	1.66597	4.51e-06	0.000352998	51.9582	46.0763	47.394	104.346	112.031	245.174
SAUSA300_2190	rpsH	30S ribosomal protein S8	CDS	1.66294	1.63e-05	0.000752905	1376.03	875.174	951.196	2432.96	2793.45	4914.57
SAUSA300_1099		conserved hypothetical protein	CDS	1.66196	0.0201792	0.110239	50.8343	38.7924	8.08558	55.5223	52.2395	201.531
SAUSA300_2191	rpsN	30S ribosomal protein S14	CDS	1.64845	5.13e-05	0.00165767	535.061	355.256	533.027	1077.25	1153.4	2231.68
SAUSA300_1920	chs	chemotaxis-inhibiting protein CHIPS	CDS	1.6382	1.58e-05	0.000752905	65.285	55.3467	100.551	193.906	215.42	279.301
SAUSA300_2199	rplV	50S ribosomal protein L22	CDS	1.6329	4.6e-05	0.00154462	594.565	394.987	765.435	1334.1	1427.91	2681.05
SAUSA300_2186	rpmD	50S ribosomal protein L30	CDS	1.63106	1.04e-05	0.000559188	399.738	306.918	285.691	793.788	841.75	1438.31
SAUSA300_2193	rplX	50S ribosomal protein L24	CDS	1.62726	8.33e-05	0.0022669	1055.8	657.263	1081.02	2044.79	2367.44	4219.65
SAUSA300_2187	rpsE	30S ribosomal protein S5	CDS	1.62668	1.98e-05	0.000853452	1853.99	1506.39	1217.73	3774.31	3861.44	6501.64
SAUSA300_2185	rplO	50S ribosomal protein L15	CDS	1.62287	6.03e-06	0.00041546	1036.69	847.914	716.839	2064.28	2318.47	3629.46
SAUSA300_0366	rpsF	ribosomal protein S6	CDS	1.62064	2.03e-06	0.000183811	464.349	453.479	832.069	1555.05	1509.73	2316.43
SAUSA300_2189	rplF	50S ribosomal protein L6	CDS	1.60601	6.23e-05	0.00185028	1794.1	1253.39	1172.82	3155.12	3516.4	6175.65
SAUSA300_1405		phiSLT ORF 101-like protein, terminase, small subunit	CDS	1.60416	0.00859525	0.0632767	0.160563	0.220725	0.165858	0.482803	0.700679	0.507474
SAUSA300_2188	rplR	50S ribosomal protein L18	CDS	1.59337	2.7e-05	0.0011062	906.443	698.483	646.93	1792.34	1763.3	3239.53
SAUSA300_2522		conserved hypothetical protein	CDS	1.57351	0.000382097	0.00636992	3.33971	2.97978	1.9903	5.79363	9.34239	9.70545
SAUSA300_2506	isaA	immunodominant staphylococcal antigen A precursor	CDS	1.57123	0.00466465	0.0411165	263.131	298.641	738.483	813.281	1140.01	1910.58
SAUSA300_0432		sodium dependent transporter	CDS	1.56672	0.000581587	0.00866581	28.1949	26.8181	22.0177	64.937	57.4557	105.808
SAUSA300_1602		conserved hypothetical protein	CDS	1.53934	1.94e-06	0.000183811	335.256	316.464	362.193	661.017	749.182	1536.89
SAUSA300_1098	pyrE	orotate phosphoribosyltransferase	CDS	1.52434	0.0414873	0.173468	166.889	123.22	24.2568	132.831	141.382	630.156
SAUSA300_2074	rpmE	50S ribosomal protein L31 type B	CDS	1.50641	0.000115285	0.00286866	283.876	330.866	292.657	660.474	674.287	1243.12
SAUSA300_1026		conserved hypothetical protein	CDS	1.50127	3.13e-05	0.00117149	456.609	451.217	543.89	1060.42	1007.27	2042.01
SAUSA300_1601	rpmA	50S ribosomal protein L27	CDS	1.4976	4.07e-06	0.000330826	230.344	260.234	326.45	591.554	579.695	1135.79
SAUSA300_2182	infA	translation initiation factor IF-1	CDS	1.49228	6.11e-06	0.00041546	532.042	500.99	398.93	1082.62	1198.08	1747.93
SAUSA300_2481		conserved hypothetical protein	CDS	1.49146	0.0102699	0.0710785	68.0145	86.7448	43.7865	178.999	128.847	250.248
SAUSA300_0965	folD	methylenetetrahydrofolate dehydrogenase/methenyltetrahydrofolate cyclohydrolase	CDS	1.48871	3.92e-06	0.000330826	598.933	674.369	390.679	1907.37	1652.05	1110.29
SAUSA300_2612	hisG	ATP phosphoribosyltransferase hisG	CDS	1.48428	0.016093	0.0951585	1.60563	1.7658	2.65373	4.76768	4.28193	7.80242
SAUSA300_0864	argG	argininosuccinate synthase	CDS	1.4838	0.0103014	0.0710785	30.4749	35.04	33.5033	72.4204	78.9432	125.536
SAUSA300_2505		acetyltransferase, GNAT family	CDS	1.48376	0.00232706	0.0256388	10.5651	8.77381	13.5174	13.6995	24.4459	53.8557
SAUSA300_0368	rpsR	ribosomal protein S18	CDS	1.47964	0.000567532	0.00852618	80.8917	110.859	204.669	367.835	236.674	500.941
SAUSA300_1027	rpmF	50S ribosomal protein L32	CDS	1.47234	5.55e-05	0.00172394	46.6918	44.0346	71.9824	133.736	114.6	203.18
SAUSA300_2201	rplB	50S ribosomal protein L2	CDS	1.4717	5.67e-05	0.00172394	2398.01	1930.84	2666.17	4906.3	4514.17	9980.25
SAUSA300_2171	rpsI	30S ribosomal protein S9	CDS	1.46024	2.41e-05	0.00100549	310.433	339.254	400.091	753.474	668.137	1466.85
SAUSA300_0523	rplA	ribosomal protein L1	CDS	1.45985	5.7e-05	0.00172394	1593.62	1721.43	1470.25	3611.54	3070.22	6481.59
SAUSA300_2183	adk	adenylate kinase	CDS	1.45505	1.47e-05	0.000732759	2371.13	1907.5	1465.48	4195.19	4665.98	6887.38
SAUSA300_2181	rpmJ	50S ribosomal protein L36	CDS	1.43682	0.000401319	0.00660095	136.896	109.369	173.902	299.398	358.67	479.563
SAUSA300_2249	ssaA	secretory antigen precursor SsaA	CDS	1.43408	0.0049914	0.0429926	137.346	158.922	130.572	232.288	211.138	709.83
SAUSA300_2202	rplW	50S ribosomal protein L23	CDS	1.42318	0.000197354	0.00398409	633.871	429.696	738.193	1077.07	1033.19	2721.78
SAUSA300_2476	ptsG	phosphotransferase system, glucose-specific IIABC component	CDS	1.42202	0.010238	0.0710785	373.759	686.564	160.012	1248.04	1004.77	1016.85
SAUSA300_2184		preprotein translocase, SecY subunit	CDS	1.42069	1.62e-05	0.000752905	3906.69	3364.73	2550.98	7359.84	7116.02	11820.1
SAUSA300_1009	typA	GTP-binding protein	CDS	1.40665	0.00133622	0.0163499	339.398	278.72	372.559	461.559	644.625	1520.39
SAUSA300_0479		ribosomal protein L25, Ctc-form	CDS	1.40503	6.41e-05	0.00188164	411.106	454.362	442.219	835.249	931.359	1696.42
SAUSA300_2470	sdaAB	L-serine dehydratase, iron-sulfur-dependent, beta subunit	CDS	1.4027	0.000403619	0.00660095	8.8952	9.71189	6.05382	17.924	14.4029	32.7955
SAUSA300_1131	rpsP	30S ribosomal protein S16	CDS	1.38417	0.000236584	0.00456218	74.7903	84.4824	99.7222	212.554	156.719	306.705
SAUSA300_1206		conserved hypothetical protein	CDS	1.37947	0.00538762	0.0453472	0.224788	0.386268	0.207323	0.482803	1.01209	0.634343
SAUSA300_2180	rpsM	30S ribosomal protein S13	CDS	1.37112	1.1e-05	0.000570475	1030.91	780.703	736.908	1802.78	1844.58	2945.06
SAUSA300_1732		putative transposase	CDS	1.36989	0.000202057	0.00398562	2.69746	2.15207	1.57565	5.31083	6.15041	5.26505
SAUSA300_1149	rpsB	30S ribosomal protein S2	CDS	1.36096	1.17e-06	0.000131709	593.217	588.618	567.318	1082.87	1236.62	2173.32
SAUSA300_2611	hisD	histidinol dehydrogenase hisD	CDS	1.3506	0.00751279	0.0569298	6.55098	5.13185	9.86856	15.2083	13.0015	26.8327
SAUSA300_1603	rplU	50S ribosomal protein L21	CDS	1.33741	0.000100148	0.00261209	520.706	545.025	803.666	1232.53	1049.46	2441.9
SAUSA300_2507		regulatory protein-like protein	CDS	1.33492	0.00674913	0.0526923	4.97746	3.14533	6.30261	10.9234	8.40815	17.1907
SAUSA300_2204	rplC	50S ribosomal protein L3	CDS	1.3277	0.00150184	0.0179664	1255.19	894.652	1752.04	1943.94	2115.27	5734.71
SAUSA300_2203	rplD	50S ribosomal protein L4	CDS	1.31886	0.000864069	0.0115687	1445.68	1174.48	1941.45	2697.96	2407.77	6274.16
SAUSA300_1415		phiSLT ORF 77-like protein	CDS	1.29438	0.0116326	0.0770736	0.481689	0.551812	0.373181	1.62946	0.700679	1.07838
SAUSA300_0808		conserved hypothetical protein	CDS	1.28761	0.00127665	0.0157088	1.0276	1.1588	0.787826	2.65541	3.11413	1.52242
SAUSA300_0916		conserved hypothetical protein	CDS	1.28051	0.00704083	0.054309	124.629	168.468	85.5828	416.598	289.069	214.091
SAUSA300_2550	nrdG	anaerobic ribonucleotide reductase, small subunit	CDS	1.27994	0.0469304	0.18628	171.481	213.662	105.03	618.048	484.559	87.6028
SAUSA300_0337	glpT	glycerol-3-phosphate transporter	CDS	1.27956	0.000186614	0.00388879	51.8298	71.0734	53.3234	147.738	104.713	175.206
SAUSA300_0605	sarA	staphylococcal accessory regulator A	CDS	1.26985	0.0263969	0.129676	119.491	130.228	53.4892	244.54	271.474	215.106
SAUSA300_2177	rplQ	50S ribosomal protein L17	CDS	1.25509	0.000115457	0.00286866	1320.38	1071.67	774.972	2125.3	2203.79	3230.07
SAUSA300_0531	rpsG	30S ribosomal protein S7	CDS	1.25302	0.000507609	0.00776132	3233.16	3115.25	1681.84	5650.72	4530.13	8958.45
SAUSA300_0530	rpsL	ribosomal protein S12	CDS	1.25236	0.000309542	0.00555456	3297.93	2929.02	1807.48	5553.74	4365	9221.76
SAUSA300_2291	gltS	sodium/glutamate symporter	CDS	1.24252	0.003881	0.0354365	44.3154	52.4221	26.7446	74.2309	54.8866	162.899
SAUSA300_0526		Methyltransferase small domain	CDS	1.24162	7.53e-06	0.000469605	126.556	139.001	115.064	241.824	267.426	390.755
SAUSA300_2178	rpoA	DNA-directed RNA polymerase alpha subunit	CDS	1.24118	0.000162376	0.0034965	3368.71	2626.18	1958.25	5141.06	5284.68	8374.91
SAUSA300_1625	rplT	50S ribosomal protein L20	CDS	1.23917	0.000320037	0.00566421	255.135	295.219	417.133	617.505	482.067	1184.25
SAUSA300_2179	rpsK	30S ribosomal protein S11	CDS	1.23652	0.000179152	0.00382585	1613.43	1270.82	1078.74	2641.41	2593.76	4102.93
SAUSA300_2205	rpsJ	30S ribosomal protein S10	CDS	1.23071	0.00739952	0.0562612	379.989	293.398	742.215	686.183	638.008	1998.05
SAUSA300_1166	rpsO	30S ribosomal protein S15	CDS	1.22698	2.15e-05	0.000912417	852.655	693.517	778.041	1597.9	1259.04	2583.55
SAUSA300_1655	ald	alanine dehydrogenase	CDS	1.22334	0.00537502	0.0453472	181.982	272.981	69.9507	467.534	374.007	383.841
SAUSA300_0355		acetyl-CoA acetyltransferase	CDS	1.21708	2.82e-05	0.00113663	96.37	118.86	98.9758	233.073	245.938	251.39
SAUSA300_0434	metB	cystathionine gamma-synthase	CDS	1.21568	2.06e-06	0.000183811	24.5662	23.3416	33.4619	63.0661	58.4678	67.4941
SAUSA300_0448	treP	PTS system, trehalose-specific IIBC component	CDS	1.20823	0.0316746	0.146063	607.186	1279.76	287.018	2131.03	1631.03	1260.63
SAUSA300_1641	gltA	citrate synthase II	CDS	1.20677	3.34e-05	0.00119941	99.228	128.407	57.6772	238.806	234.728	184.911
SAUSA300_1746		conserved hypothetical protein	CDS	1.20201	0.000139666	0.00319378	3.0507	3.14533	2.77812	8.7508	6.69538	5.20161
SAUSA300_0529		conserved hypothetical protein	CDS	1.19326	0.000199011	0.00398562	350.22	360.112	257.205	647.438	517.101	1047.87
SAUSA300_2648	rpmH	50S ribosomal protein L34	CDS	1.19136	0.00602651	0.0486641	50.1278	74.8809	116.349	151.721	120.673	278.667
SAUSA300_1089	lspA	lipoprotein signal peptidase	CDS	1.1783	0.000332086	0.00583575	45.3751	38.4061	26.9105	63.0661	64.2289	123.253
SAUSA300_0522	rplK	ribosomal protein L11	CDS	1.17157	0.000260069	0.00483467	1487.26	1568.91	1409.34	2831.76	2447.47	4779.58
SAUSA300_1545	rpsT	30S ribosomal protein S20	CDS	1.15925	0.00114635	0.0144496	213.806	223.705	297.218	480.992	362.173	797.75
SAUSA300_1595	tgt	queuine tRNA-ribosyltransferase	CDS	1.14684	0.000147571	0.00322443	337.825	294.557	238.338	562.043	445.554	920.432
SAUSA300_0532	fusA	translation elongation factor G	CDS	1.14302	0.0047362	0.0413458	16392.4	15962.4	6707.68	27029.8	20715.4	38521.3
SAUSA300_1138	sucC	succinyl-CoA synthetase, beta subunit	CDS	1.142	6.99e-06	0.000463256	436.796	543.369	354.107	984.314	1012.09	948.089
SAUSA300_0987		cytochrome D ubiquinol oxidase, subunit II	CDS	1.13772	0.00250192	0.0265735	182.881	180.608	111.083	314.244	303.238	426.723
SAUSA300_2154	lacB	galactose-6-phosphate isomerase	CDS	1.1342	0.0251782	0.126086	1.54141	2.15207	0.829291	3.43997	3.89266	2.53737
SAUSA300_2037		ATP-dependent RNA helicase	CDS	1.12641	0.00628394	0.0504276	832.97	786.111	957.955	1140.62	1538.3	2947.16
SAUSA300_1335		conserved hypothetical protein	CDS	1.12383	0.000244206	0.00465364	17.3408	19.81	12.6467	25.4075	29.8957	53.1579
SAUSA300_2298	emrB	multidrug resistance protein B, drug resistance transporter	CDS	1.12244	0.000347001	0.00593808	82.2726	99.4917	90.3927	141.461	155.006	295.984
SAUSA300_1139	sucD	succinyl-CoA synthetase, alpha subunit	CDS	1.12077	1.59e-05	0.000752905	570.866	719.342	455.985	1381.6	1283.72	1131.92
SAUSA300_1058		alpha-hemolysin precursor	CDS	1.1154	0.000142425	0.00322443	120.326	154.121	131.484	339.953	313.827	225.636
SAUSA300_1090		conserved hypothetical protein	CDS	1.1149	0.000428446	0.00696166	170.133	152.576	118.547	260.774	233.171	461.738
SAUSA300_pUSA030010	traA	transfer complex protein TraA	CDS	1.10043	0.027189	0.133061	0.578027	0.331087	0.248787	0.482803	0.700679	1.39555
SAUSA300_2349		formate/nitrite transporter family protein	CDS	1.09111	0.000295858	0.00534614	90.654	92.9803	107.518	204.588	196.969	218.721
SAUSA300_1626	rpmI	50S ribosomal protein L35	CDS	1.08783	0.0099841	0.0699157	232.817	199.094	541.485	459.93	422.821	1186.28
SAUSA300_2172	rplM	50S ribosomal protein L13	CDS	1.08533	0.000756497	0.0103978	466.982	455.962	619.314	787.33	849.924	1635.21
SAUSA300_pUSA030033		conserved hypothetical protein	CDS	1.07734	0.00679978	0.0529236	1.92676	2.15207	1.53419	3.98312	3.19198	4.6307
SAUSA300_1666	rpsD	30S ribosomal protein S4	CDS	1.07169	0.0030946	0.0312361	1010.04	1021.13	1025.83	1531.93	1387.42	3506.08
SAUSA300_2613		conserved hypothetical protein	CDS	1.07081	0.0177932	0.100779	3.59661	2.53833	4.93428	7.30239	6.07256	9.95919
SAUSA300_0099	plc	1-phosphatidylinositol phosphodiesterase	CDS	1.05314	0.0127639	0.0810367	58.7982	68.8109	79.9436	200.423	158.821	71.427
SAUSA300_2551	nrdD	anaerobic ribonucleotide reductase, large subunit	CDS	1.04993	0.0455739	0.183199	414.349	471.247	350.044	1189.93	1086.99	281.395
SAUSA300_0846		Na+/H+ antiporter family protein	CDS	1.04581	0.000699748	0.00988059	67.3081	60.1475	78.2436	123.96	99.5743	201.15
SAUSA300_1640	icd	isocitrate dehydrogenase, NADP-dependent	CDS	1.03554	0.000884719	0.0117841	147.461	191.037	76.0874	310.08	300.903	238.767
SAUSA300_0863	argH	argininosuccinate lyase	CDS	1.02919	0.0194274	0.106809	69.1385	70.5215	52.8258	130.658	106.036	156.112
SAUSA300_2539		aminotransferase	CDS	1.02737	0.0206107	0.110494	38.0535	35.2608	27.5739	69.3425	62.6719	73.6472
SAUSA300_2644	gidB	glucose-inhibited division protein B	CDS	1.02438	0.00858043	0.0632767	86.6399	65.8863	63.2749	90.5858	87.1957	261.222
SAUSA300_1594	yajC	preprotein translocase, YajC subunit	CDS	1.02087	0.000391438	0.00648382	40.3977	40.3374	54.5673	85.2147	61.7376	127.566
SAUSA300_2071		modification methylase, HemK family	CDS	1.01491	0.00208881	0.0234673	155.489	159.639	172.741	220.399	278.559	486.922
SAUSA300_1678	fhs	formate-tetrahydrofolate ligase	CDS	1.01053	3.99e-05	0.00137342	680.017	754.879	756.313	1575.75	1719.93	1118.85
SAUSA300_2647	rnpA	ribonuclease P protein component	CDS	1.00943	0.0383773	0.164635	5.74816	4.19377	8.45876	5.79363	10.7438	20.6161
SAUSA300_pUSA030032	nes	oriT nickase	CDS	1.00927	0.0100583	0.0702453	1.99098	4.13859	2.48787	7.36274	4.43764	5.32848
SAUSA300_2303	tcaR	transcriptional regulator TcaR	CDS	1.00764	0.000119979	0.00292265	86.2224	92.9251	69.9921	153.833	170.421	176.665
SAUSA300_1627	infC	translation initiation factor IF-3	CDS	1.00322	0.00235474	0.0257824	261.525	284.9	448.812	486.786	493.045	1015.08
SAUSA300_0697		exsB protein	CDS	1.00316	0.0177306	0.100694	20.6484	17.3821	33.7107	31.2615	32.7762	79.8004
SAUSA300_1380		conserved hypothetical protein	CDS	1.00298	0.0204985	0.110486	0.642253	0.441449	1.24394	1.38806	1.1678	2.15677
SAUSA300_2646	trmE	tRNA modification GTPase	CDS	1.00005	0.00895408	0.0648105	40.783	39.0131	57.0967	48.4613	78.3982	146.977
SAUSA300_1905		conserved hypothetical protein	CDS	-1.00556	0.000589037	0.00866581	41.9712	37.6336	77.2484	24.2608	24.6795	29.1798
SAUSA300_2454		membrane spanning protein	CDS	-1.00761	0.00119892	0.0149663	581.528	587.735	352.324	296.199	201.017	259.51
SAUSA300_1227	thrC	threonine synthase	CDS	-1.01046	0.00996366	0.0699157	128.74	135.856	255.753	84.1887	84.0815	90.0133
SAUSA300_1909		conserved hypothetical protein	CDS	-1.0224	5.74e-05	0.00172394	288.532	275.796	222.499	145.625	151.035	90.7111
SAUSA300_1931		phi77 ORF100-like protein	CDS	-1.02808	0.00847359	0.0629189	13.4231	10.2085	10.6149	4.28487	4.8269	7.67555
SAUSA300_2011	leuB	3-isopropylmalate dehydrogenase	CDS	-1.03137	0.000602874	0.00872133	84.1993	79.1298	60.5382	43.8747	38.3038	27.3402
SAUSA300_0345		Tat-translocated enzyme	CDS	-1.03398	0.0177023	0.100694	6.16562	6.12511	16.8346	4.22452	5.91685	4.12323
SAUSA300_0285		conserved hypothetical protein	CDS	-1.03736	0.00302973	0.0307012	11.2715	13.1331	16.8346	6.51784	7.1625	6.40686
SAUSA300_0740		conserved hypothetical protein	CDS	-1.03872	0.00598797	0.0485044	15.8958	15.0093	45.5281	10.0785	14.4807	12.6869
SAUSA300_1926		phi77 ORF044-like protein	CDS	-1.04405	0.000189175	0.00391062	14.4507	13.409	11.9418	7.12134	6.46182	5.70909
SAUSA300_0346		putative membrane protein	CDS	-1.04957	9.15e-05	0.0024368	24.2771	27.701	36.4059	14.8462	12.8458	14.9705
SAUSA300_1967		conserved hypothetical phage protein	CDS	-1.05321	8.49e-06	0.000487617	38.3104	38.7372	31.5545	17.6223	16.7385	17.9519
SAUSA300_2453		ABC transporter, ATP-binding protein	CDS	-1.06378	0.000148494	0.00322443	254.974	264.539	385.662	159.446	123.631	149.895
SAUSA300_0717		ribonucleoside-diphosphate reductase, beta subunit	CDS	-1.06435	0.00079537	0.010817	2125.92	2195.94	1616.54	1229.03	1092.75	517.878
SAUSA300_1238		conserved hypothetical protein	CDS	-1.08568	0.0171199	0.0983392	23.0569	24.2245	61.0358	12.915	19.6969	18.4594
SAUSA300_2014	ilvA	threonine dehydratase	CDS	-1.08704	0.00029465	0.00534614	89.6906	99.6572	55.3552	46.8922	35.5789	32.6687
SAUSA300_0118		pyridoxal-phosphate dependent enzyme superfamily	CDS	-1.10058	0.0443115	0.180033	3.88563	4.96631	6.92458	2.35366	2.64701	2.34707
SAUSA300_0796		ABC transporter, ATP-binding protein	CDS	-1.1104	0.00857275	0.0632767	184.905	148.768	265.829	87.9908	118.571	71.1733
SAUSA300_2382		conserved hypothetical protein	CDS	-1.11369	5.25e-05	0.0016753	29.4152	30.3496	40.7596	18.2861	17.517	10.657
SAUSA300_0389	guaA	GMP synthase	CDS	-1.11967	0.000145579	0.00322443	3948.06	4085.56	4884.27	2369.9	1916.2	1658.68
SAUSA300_1226		homoserine dehydrogenase	CDS	-1.12197	0.0187043	0.103716	89.3373	82.4959	241.365	53.7118	58.2342	77.8973
SAUSA300_0797		ABC transporter permease protein	CDS	-1.12882	0.00350455	0.0335967	172.188	151.638	161.38	81.7747	90.1541	49.9862
SAUSA300_0890	oppF	oligopeptide ABC transporter, ATP-binding protein	CDS	-1.13717	0.0034957	0.0335967	209.792	171.669	274.081	110.864	117.247	69.968
SAUSA300_0473	purR	pur operon repressor	CDS	-1.15614	0.00112147	0.0142052	706.895	793.892	544.761	366.025	384.829	167.023
SAUSA300_2012	leuC	3-isopropylmalate dehydratase, large subunit	CDS	-1.16725	0.000499914	0.00773669	107.642	100.54	73.4752	49.1252	46.4784	29.8141
SAUSA300_0716		ribonucleoside-diphosphate reductase, alpha subunit	CDS	-1.16742	0.00076366	0.0104407	4973.93	4849.21	3593.94	2521.62	2442.1	1009.81
SAUSA300_1928		phi77 ORF002-like protein, phage minor structural protein	CDS	-1.17231	6.93e-05	0.00201206	172.862	144.299	157.316	54.3756	66.331	89.823
SAUSA300_0348		twin-arginine translocation protein, TatA/E family	CDS	-1.18715	0.00164363	0.0192178	89.0804	81.2819	167.6	64.5145	43.9092	39.9636
SAUSA300_1945		phi77 ORF071-like protein	CDS	-1.18957	0.00980727	0.0693787	2.31211	1.87616	3.02691	0.965605	0.778533	1.39555
SAUSA300_0772	clfA	clumping factor A	CDS	-1.19178	0.0158859	0.0945831	4396.28	4409.58	1597.34	1894.1	1772.41	887.636
SAUSA300_0344		putative lipoprotein	CDS	-1.19368	0.00690677	0.0534344	3.78929	2.42797	8.95634	2.77612	2.41345	1.45899
SAUSA300_1929		phi77 ORF004-like protein, putative phage tail component	CDS	-1.20686	3.02e-05	0.00114632	67.3723	61.2511	57.3869	26.3731	23.6674	30.5119
SAUSA300_0715	nrdI	nrdI protein, ribonucleotide reductase stimulatory protein	CDS	-1.21269	0.00328976	0.0325699	334.838	290.087	340.673	156.609	197.669	62.4194
SAUSA300_1939		phi77 ORF015-like protein, putative protease	CDS	-1.21952	0.00059742	0.00872133	61.9774	55.5123	75.2996	21.364	23.9788	37.4262
SAUSA300_1944		phi77 ORF026-like protein, putative phage transcriptional activator	CDS	-1.23001	0.000496098	0.00773669	12.1386	14.5678	18.3273	6.51784	4.35978	8.24646
SAUSA300_1930		phi77 ORF001-like protein, phage tail tape measure protein	CDS	-1.24612	1.81e-05	0.000804473	271.705	244.397	229.009	86.6631	88.1299	139.302
SAUSA300_0388	guaB	inosine-5'-monophosphate dehydrogenase	CDS	-1.26341	0.000619919	0.00889929	3079.67	3083.69	5628.81	1881.9	1637.57	1392.64
SAUSA300_1936		conserved hypothetical phage protein	CDS	-1.26516	0.00279899	0.0289303	24.5662	20.0308	18.0371	7.84554	6.69538	11.4816
SAUSA300_1953		phiPVL ORF051-like protein	CDS	-1.26689	0.00024853	0.00465364	2.89014	3.8075	5.05867	1.50876	1.71277	1.64929
SAUSA300_1940		phage portal protein	CDS	-1.27023	0.000136972	0.00318759	52.6647	49.8838	63.4407	18.4068	21.4096	28.9895
SAUSA300_1933		hypothetical phage protein	CDS	-1.27285	0.00163407	0.0192178	22.2862	19.3134	25.2519	7.60414	7.08465	12.9406
SAUSA300_0472	ispE	4-diphosphocytidyl-2C-methyl-D-erythritol kinase	CDS	-1.28109	7.99e-08	1.15e-05	211.141	229.167	357.466	109.174	112.965	106.126
SAUSA300_1228	thrB	homoserine kinase	CDS	-1.28539	0.00117803	0.0147768	149.773	147.996	245.885	81.3522	70.3015	71.3636
SAUSA300_0357	metE	5-methyltetrahydropteroyltriglutamate--homocysteine S-methyltransferase	CDS	-1.28698	0.000665481	0.00944837	179.959	188.775	191.566	98.0089	83.0694	48.5272
SAUSA300_1927		phi77 ORF109-like protein	CDS	-1.29504	7.61e-05	0.00213765	4.39943	3.75232	4.27085	1.20701	1.63492	2.2202
SAUSA300_0859		NADH-dependent flavin oxidoreductase	CDS	-1.29728	0.000269906	0.00494635	113.711	113.066	175.229	58.6605	69.3673	35.5866
SAUSA300_1923		autolysin	CDS	-1.30085	0.000477355	0.00756739	21.5797	20.6378	14.7199	7.66449	6.85109	8.56363
SAUSA300_1938		phi77 ORF006-like protein, putative capsid protein	CDS	-1.30974	2.91e-05	0.00114034	145.759	120.847	117.718	42.6677	48.7361	63.6246
SAUSA300_2600	icaA	intercellular adhesion protein A	CDS	-1.31213	9.02e-05	0.00242714	6.03717	6.95283	4.60256	3.37962	2.3356	1.33212
SAUSA300_0776	nuc	thermonuclease precursor	CDS	-1.31724	0.00562272	0.0465677	122.959	127.303	409.048	72.1186	88.7527	103.715
SAUSA300_1949	dut	dUTP diphosphatase	CDS	-1.32488	0.000339247	0.0058441	8.47773	10.3189	10.7393	3.92277	3.58125	4.2501
SAUSA300_2013	leuD	3-isopropylmalate dehydratase, small subunit	CDS	-1.35904	0.000138162	0.00318759	38.1498	40.8341	28.1544	17.8637	14.1693	9.70545
SAUSA300_1954		phiPVL ORF050-like protein	CDS	-1.36018	0.00229306	0.0256388	3.37183	5.73884	9.37098	2.83647	2.02419	2.28363
SAUSA300_1925		phiPVL ORF17-like protein	CDS	-1.37957	4.1e-06	0.000330826	11.6569	11.0914	12.0247	5.00908	3.81481	4.50384
SAUSA300_1941		phi77 ORF003-like protein, phage terminase, large subunit	CDS	-1.39203	4.89e-05	0.00159873	43.5126	38.5165	46.8135	13.8202	13.5465	21.6945
SAUSA300_1958		Single-strand binding protein	CDS	-1.40423	0.0018023	0.0206985	11.7532	10.8155	19.0737	5.25048	4.35978	6.08969
SAUSA300_1932		conserved hypothetical phage protein	CDS	-1.40519	0.000247949	0.00465364	41.3932	32.9432	47.5184	14.2427	10.588	21.1236
SAUSA300_0891	oppA	oligopeptide ABC transporter, substrate-binding protein	CDS	-1.40791	0.000336504	0.00583575	495.883	419.653	511.714	198.734	214.33	124.839
SAUSA300_0386	xpt	xanthine phosphoribosyltransferase	CDS	-1.40847	0.00374722	0.0352102	356.193	333.515	887.465	204.889	234.183	155.097
SAUSA300_0387	pbuX	xanthine permease	CDS	-1.42674	0.0012356	0.01535	1449.92	1487.96	3130.9	814.971	849.457	592.984
SAUSA300_0084		conserved hypothetical protein	CDS	-1.44945	0.000184439	0.00387472	7.3859	4.35931	9.03927	2.47436	2.41345	2.72767
SAUSA300_0798		ABC transporter, substrate-binding protein	CDS	-1.45294	0.000358374	0.00609235	388.691	364.582	305.677	144.78	155.784	86.2706
SAUSA300_1964		conserved hypothetical phage protein	CDS	-1.45334	0.000182022	0.00385529	15.7673	16.5544	16.42	5.67293	5.37188	6.72404
SAUSA300_1935		phi77 ORF029-like protein	CDS	-1.45582	0.000101087	0.00261209	57.5458	51.2633	54.8576	14.8462	17.9063	26.8961
SAUSA300_0768		conserved hypothetical protein	CDS	-1.49144	0.000469915	0.00749544	25.6901	20.417	41.3401	8.3887	12.223	10.5301
SAUSA300_1937		phi77 ORF045-like protein	CDS	-1.51343	0.000826715	0.0111845	23.7633	24.0038	27.2837	6.87994	8.87527	10.5301
SAUSA300_1934		phi77 ORF020-like protein, phage major tail protein	CDS	-1.52679	0.000564533	0.00852618	17.3729	21.024	29.9374	7.96624	6.69538	9.00767
SAUSA300_0349		conserved hypothetical protein	CDS	-1.54301	0.000739962	0.0102799	107.417	94.9668	261.434	61.3763	53.9523	43.8331
SAUSA300_1959		phiPVL ORF044-like protein	CDS	-1.55416	5.44e-05	0.00171532	14.4828	13.1331	15.5077	4.28487	5.13832	5.26505
SAUSA300_1966		phi77 ORF014-like protein, phage anti-repressor protein	CDS	-1.57922	7.74e-06	0.000469605	63.6472	67.6521	67.7116	19.1914	19.4633	27.9111
SAUSA300_1960		putative phage-related DNA recombination protein	CDS	-1.58542	1.47e-06	0.000151779	42.2602	42.9861	54.2771	14.7858	13.0793	18.5863
SAUSA300_1957		phiPVL ORF046-like protein	CDS	-1.58721	0.000246247	0.00465364	18.3042	18.7064	31.4716	6.27643	6.85109	9.64201
SAUSA300_0547	sdrD	sdrD protein	CDS	-1.59695	5.82e-06	0.00041546	142.869	185.354	177.593	53.2893	49.359	64.5127
SAUSA300_1963		conserved hypothetical phage protein	CDS	-1.60024	0.00031233	0.00556593	7.61069	7.06319	8.12705	2.05191	2.41345	3.04485
SAUSA300_1943		phi77 ORF040-like protein	CDS	-1.62274	1.84e-05	0.000804473	4.62422	4.6904	8.29291	1.93121	1.86848	1.90303
SAUSA300_2435		cell wall surface anchor family protein	CDS	-1.66644	0.000120835	0.00292265	24.791	38.3509	54.2356	16.0532	11.2887	9.57858
SAUSA300_1961		phiPVL ORF41-like protein	CDS	-1.66985	9.51e-06	0.000534006	55.5548	64.3413	73.3922	16.8377	18.7626	25.12
SAUSA300_1947		phi77 ORF031-like protein	CDS	-1.67442	0.000431063	0.00696166	12.2349	14.016	21.5201	4.16417	3.97052	6.78747
SAUSA300_1955		putative endodeoxyribonuclease RusA	CDS	-1.72729	0.000590241	0.00866581	4.46366	4.85594	7.8368	1.02596	1.94633	2.2202
SAUSA300_1946		phiPVL ORF057-like protein, transcriptional activator RinB	CDS	-1.73253	0.000446095	0.00715969	3.62873	3.75232	5.76357	0.905255	1.40136	1.64929
SAUSA300_0445	gltB	glutamate synthase, large subunit	CDS	-1.7995	3.41e-05	0.00120779	272.7	216.586	348.261	91.7325	100.197	48.7175
SAUSA300_1948		phi77 ORF069-like protein	CDS	-1.83944	0.000561315	0.00852618	1.89465	2.26243	2.81959	0.422452	0.622826	0.88808
SAUSA300_1968		putative phage transcriptional regulator	CDS	-1.85378	1.78e-06	0.000176578	16.1205	12.5813	16.337	3.62102	3.81481	5.01131
SAUSA300_2463	ddh	D-lactate dehydrogenase	CDS	-1.92199	2.91e-05	0.00114034	1759.96	2067.42	819.754	596.804	322.546	306.895
SAUSA300_2436		putative cell wall surface anchor family protein	CDS	-1.95274	4.8e-05	0.00158913	57.2889	86.9655	129.121	24.3212	25.2245	21.0602
SAUSA300_1956		conserved hypothetical phage protein	CDS	-1.98372	0.000502594	0.00773669	3.01859	4.41449	6.30261	0.844905	1.01209	1.58586
SAUSA300_0446	gltD	glutamate synthase, small subunit	CDS	-2.27375	1.02e-07	1.39e-05	214.191	202.791	188.539	56.4276	44.2207	24.5491
SAUSA300_0113		immunoglobulin G binding protein A precursor	CDS	-2.38965	0.000121023	0.00292265	9200.01	9394.15	18511.7	3100.44	2040.38	1940.01
SAUSA300_0058		conserved hypothetical protein	CDS	-2.65214	0.0126853	0.0809355	0.192676	0.275906	0.497574	0	0.0778533	0.0634343

## Sheet: A_MNY221 vs JE2 
							CPM	CPM	CPM	CPM	CPM	CPM
Locus tag	Gene	Description	FeatureType	log2FC	PValue	FDR	wt-JE2-A-rep1	wt-JE2-A-rep2	wt-JE2-A-rep3	JE2-deltapurR-Spc-MNY221-A-rep1	JE2-deltapurR-Spc-MNY221-A-rep2	JE2-deltapurR-Spc-MNY221-A-rep3
SAUSA300_0017	purA	adenylosuccinate synthetase	CDS	5.58253	4.39e-14	2.06e-11	29.1985	29.0293	30.418	633.227	2055.11	1560.35
SAUSA300_1097	pyrF	orotidine 5'-phosphate decarboxylase	CDS	5.44517	9.07e-07	4e-05	18.656	14.5866	18.3482	124.91	1740.81	382.325
SAUSA300_1093	pyrB	aspartate carbamoyltransferase	CDS	5.30066	2.65e-05	0.000469627	17.2607	13.2911	16.3997	61.9602	1547.84	241.104
SAUSA300_1096	carB	carbamoyl-phosphate synthase, large subunit	CDS	5.28448	7.04e-06	0.000183762	97.8796	73.0292	94.6639	409.896	8407.9	1533.17
SAUSA300_1094	pyrC	dihydroorotase	CDS	5.28362	2.17e-05	0.00042039	29.767	21.64	30.1474	95.4522	2650.99	430.396
SAUSA300_1095	carA	carbamoyl-phosphate synthase, small subunit	CDS	5.23544	3e-05	0.000516088	31.0073	19.5288	30.4721	95.3761	2539.27	417.116
SAUSA300_1098	pyrE	orotate phosphoribosyltransferase	CDS	5.22908	8.96e-07	4e-05	16.5372	15.7382	16.0209	130.238	1381.73	300.086
SAUSA300_0967	purK	phosphoribosylaminoimidazole carboxylase, ATPase subunit	CDS	5.11325	4.79e-14	2.06e-11	42.7383	38.8177	73.3388	1978.16	1605.36	1777.76
SAUSA300_1099		conserved hypothetical protein	CDS	5.09712	4.82e-07	3.04e-05	8.2686	6.04578	3.89697	48.0306	456.059	120.209
SAUSA300_1092	pyrP	uracil permease, NLPA lipoprotein	CDS	5.04195	5.94e-05	0.000852108	16.7439	13.1472	17.5905	42.5501	1327.09	194.716
SAUSA300_0966	purE	phosphoribosylaminoimidazole carboxylase, catalytic subunit	CDS	4.95599	7.19e-16	1.86e-12	10.8525	9.88437	17.6987	494.844	364.51	333.568
SAUSA300_0968	purC	phosphoribosylaminoimidazole-succinocarboxamide synthase	CDS	4.84206	3.09e-14	2.06e-11	31.6274	22.2158	47.359	1119.39	788.034	995.03
SAUSA300_0969	purS	phosphoribosylformylglycinamidine synthase	CDS	4.66515	3.64e-13	1.04e-10	27.2347	18.2333	55.6401	954.294	697.609	912.854
SAUSA300_0407		exotoxin	CDS	4.39185	2.89e-06	9.23e-05	2.79065	4.17447	7.79394	13.2446	207.703	88.6605
SAUSA300_0970	purQ	phosphoribosylformylglycinamidine synthase I	CDS	4.38451	1.31e-13	4.82e-11	77.4148	68.5668	172.82	2403.13	1914.72	2340.52
SAUSA300_0408		putative surface protein	CDS	4.3757	3.22e-07	2.19e-05	11.8861	14.3467	39.8357	112.655	906.186	352.023
SAUSA300_pUSA030036		conserved hypothetical protein	CDS	4.20778	0.000840282	0.00638614	0	0.0479824	0	0.380591	0.68693	0.249397
SAUSA300_1235	guaC	guanosine monophosphate reductase	CDS	4.19995	4.07e-11	7.01e-09	14.8318	10.796	16.2374	111.056	371.567	286.744
SAUSA300_0971	purL	phosphoribosylformylglycinamidine synthase II	CDS	3.95766	1.87e-13	6.04e-11	422.681	277.29	811.219	8436.25	6708.25	8334.9
SAUSA300_pUSA030029		conserved hypothetical protein	CDS	3.87729	1.99e-09	2.85e-07	0.155036	0.191929	0.270623	3.3492	3.68444	2.30692
SAUSA300_1334		putative membrane protein	CDS	3.49513	1.53e-07	1.27e-05	59.0171	70.63	61.4314	331.571	1257.52	565.631
SAUSA300_0972	purF	amidophosphoribosyltransferase	CDS	3.4347	1.43e-12	2.85e-10	455.91	256.082	706.813	5389.32	4572.4	5379.67
SAUSA300_0973	purM	phosphoribosylformylglycinamidine cyclo-ligase	CDS	3.39261	5.77e-13	1.36e-10	248.368	159.973	382.336	2832.74	2454.03	3016.89
SAUSA300_0974	purN	phosphoribosylglycinamide formyltransferase	CDS	3.26537	5.74e-13	1.36e-10	162.271	109.544	244.048	1649.02	1564.39	1746.77
SAUSA300_2207	pbuG	xanthine/uracil permease family protein	CDS	3.2637	1.08e-12	2.33e-10	294.155	380.98	399.115	2906.72	4050.27	3360.74
SAUSA300_1421		phiSLT ORF122-like protein, DNA polymerase	CDS	3.11661	2.21e-06	7.72e-05	0.206715	0.239912	0.541246	3.42532	2.31058	2.93041
SAUSA300_0976	purD	phosphoribosylamine--glycine ligase	CDS	3.02185	3.03e-14	2.06e-11	594.977	480.639	620.755	4565.26	4403.22	4809.68
SAUSA300_0975	purH	bifunctional purine biosynthesis protein	CDS	2.94968	4.91e-12	9.06e-10	749.704	427.523	796.173	4931.92	4831.62	5482.49
SAUSA300_1091	pyrR	PyrR bifunctional protein	CDS	2.91237	5.82e-05	0.000840768	11.5244	18.9051	14.7219	30.1428	241.675	68.21
SAUSA300_0215		conserved hypothetical protein	CDS	2.90201	5.4e-08	5.81e-06	15.2969	17.4656	12.1239	70.6377	162.365	102.689
SAUSA300_0191	ptsG	PTS system, glucose-specific IIBC component domain protein	CDS	2.66296	1.68e-06	6.21e-05	501.181	622.763	439.87	3087.12	2638.56	4178.64
SAUSA300_pUSA030032	nes	oriT nickase	CDS	2.65392	4.29e-06	0.000123076	0.310073	0.431841	0.324747	3.42532	1.56121	1.93282
SAUSA300_1888		conserved hypothetical protein	CDS	2.60597	4.69e-14	2.06e-11	64.2367	87.7118	60.2948	367.955	462.804	461.571
SAUSA300_2476	ptsG	phosphotransferase system, glucose-specific IIABC component	CDS	2.59081	4.42e-05	0.000683189	147.388	292.5	128.925	1042.74	553.978	1830.32
SAUSA300_1236		conserved hypothetical protein	CDS	2.59018	1.38e-08	1.78e-06	73.7973	58.7304	66.4109	179.258	594.944	423.725
SAUSA300_0525	rplL	ribosomal protein L7/L12	CDS	2.57178	3.33e-08	3.74e-06	307.282	613.694	417.192	2141.13	2977.91	2837.14
SAUSA300_2612	hisG	ATP phosphoribosyltransferase hisG	CDS	2.56234	0.000200625	0.00212465	1.13693	1.05561	2.43561	2.74025	8.74275	15.712
SAUSA300_0432		sodium dependent transporter	CDS	2.54911	1.3e-06	5.52e-05	20.7232	29.5092	35.3434	75.5092	252.041	173.268
SAUSA300_1889	purB	adenylosuccinate lyase	CDS	2.53098	9.77e-11	1.58e-08	216.482	277.29	281.285	1069.69	1598.24	1811.68
SAUSA300_1134	rplS	50S ribosomal protein L19	CDS	2.4962	2.36e-08	2.77e-06	132.866	259.393	199.287	961.373	1349.19	1027.08
SAUSA300_2081	pyrG	CTP synthase	CDS	2.4783	1.39e-06	5.77e-05	153.693	167.842	194.307	429.915	1468.72	975.827
SAUSA300_0524	rplJ	ribosomal protein L10	CDS	2.45158	9.54e-09	1.3e-06	536.942	891.368	708.004	3231.75	4384.05	4070.28
SAUSA300_2133		transporter gate domain protein	CDS	2.4141	2.23e-07	1.69e-05	57.4668	90.8786	100.834	249.515	508.016	570.557
SAUSA300_2291	gltS	sodium/glutamate symporter	CDS	2.40832	2.47e-06	8.07e-05	20.5165	28.9334	22.6241	60.5901	144.318	177.757
SAUSA300_2441	fnbA	fibronectin binding protein A	CDS	2.27407	0.000113356	0.00134364	54.6761	57.9627	94.6098	135.414	624.982	241.915
SAUSA300_0864	argG	argininosuccinate synthase	CDS	2.1966	0.000431822	0.00384769	28.9918	32.724	46.2765	90.8851	113.281	290.796
SAUSA300_2613		conserved hypothetical protein	CDS	2.15962	2.99e-05	0.000516088	3.25576	2.20719	4.38409	7.07899	13.239	23.568
SAUSA300_2185	rplO	50S ribosomal protein L15	CDS	2.09456	1.06e-07	1.02e-05	502.369	491.003	947.559	2057.7	3331.49	2900.36
SAUSA300_0479	rplY	ribosomal protein L25, Ctc-form	CDS	2.08526	1.99e-07	1.61e-05	289.401	378.869	364.746	1083.92	1384.91	1914.8
SAUSA300_1132	rimM	16S rRNA processing protein RimM	CDS	2.07696	5.83e-07	3.35e-05	26.3045	22.7436	24.5726	48.8679	173.793	87.9123
SAUSA300_1951		phiPVL ORF052-like protein	CDS	2.04563	0.0288537	0.0936659	0.258394	0.191929	0.108249	0.761182	0.811827	0.810539
SAUSA300_0224	coa	staphylocoagulase precursor	CDS	2.04252	0.00198553	0.0125443	11.3693	10.796	19.9178	12.9401	126.77	33.4815
SAUSA300_0523	rplA	ribosomal protein L1	CDS	2.02579	5.2e-07	3.13e-05	1042.46	1534.72	1677.1	3032.55	8515.13	5776.4
SAUSA300_2611	hisD	histidinol dehydrogenase hisD	CDS	2.00609	0.000243437	0.00250614	4.8578	4.79824	9.74242	7.38346	23.9801	46.3878
SAUSA300_1149	rpsB	30S ribosomal protein S2	CDS	2.0013	1.12e-09	1.71e-07	385.627	475.073	537.241	1224.28	2256.07	2116.44
SAUSA300_0221	pflA	pyruvate formate-lyase activating enzyme	CDS	1.99651	0.019056	0.068295	1070.58	1021.35	292.76	5554.5	959.329	3002.24
SAUSA300_2074	rpmE	50S ribosomal protein L31 type B	CDS	1.97952	3.08e-06	9.47e-05	201.34	316.156	293.951	808.223	1346.13	1045.72
SAUSA300_1655	ald	alanine dehydrogenase	CDS	1.97907	5.02e-05	0.000754725	117.828	115.254	75.612	430.22	350.334	436.569
SAUSA300_2505		acetyltransferase, GNAT family	CDS	1.97347	0.000139682	0.00154247	11.576	15.3544	11.1497	14.9192	79.9962	54.6179
SAUSA300_2200	rpsS	30S ribosomal protein S19	CDS	1.95247	1.35e-05	0.000292505	193.382	174.224	411.996	592.276	1360.56	1064.36
SAUSA300_1133	trmD	tRNA (guanine-N1)-methyltransferase	CDS	1.94978	3.89e-07	2.58e-05	51.0069	55.8035	55.8024	103.064	348.461	176.635
SAUSA300_0138	deoD	purine nucleoside phosphorylase	CDS	1.944	0.00240436	0.0144726	8.37196	7.29332	6.49495	7.23123	60.4499	17.5201
SAUSA300_2186	rpmD	50S ribosomal protein L30	CDS	1.9243	8.88e-07	4e-05	263.613	189.003	409.615	785.159	1294.74	1192.61
SAUSA300_2187	rpsE	30S ribosomal protein S5	CDS	1.91644	1.9e-06	6.91e-05	1099.21	865.17	1842.29	3469.69	6076.21	4823.83
SAUSA300_2442	gntP	gluconate permease	CDS	1.90803	0.0140962	0.0547954	74.5724	101.147	40.6476	452.294	59.3258	300.71
SAUSA300_0531	rpsG	30S ribosomal protein S7	CDS	1.90202	2.62e-06	8.46e-05	1770.57	1780.91	2342.02	6663.39	7340.16	8022.65
SAUSA300_2189	rplF	50S ribosomal protein L6	CDS	1.8953	6.97e-06	0.000183672	995.126	825.489	1810.3	3208.91	5657.5	4640.46
SAUSA300_2182	infA	translation initiation factor IF-1	CDS	1.89241	1.41e-07	1.26e-05	344.594	296.243	510.503	1042.29	1768.22	1463.83
SAUSA300_2249	ssaA	secretory antigen precursor SsaA	CDS	1.89029	0.000458441	0.00402196	162.426	171.105	176.121	253.245	1217.18	418.862
SAUSA300_1131	rpsP	30S ribosomal protein S16	CDS	1.87887	4.78e-06	0.000134217	55.658	93.4217	87.0865	235.053	345.901	287.679
SAUSA300_2351		Zn-binding lipoprotein adcA-like protein	CDS	1.87538	3.21e-07	2.19e-05	46.7693	47.2146	59.7535	82.6643	219.256	262.053
SAUSA300_2192	rplE	50S ribosomal protein L5	CDS	1.87488	3.28e-06	9.85e-05	1016.37	710.955	1727.93	3082.94	5259.08	4330.71
SAUSA300_2171	rpsI	30S ribosomal protein S9	CDS	1.8679	6.42e-07	3.45e-05	240.926	303.344	420.007	756.234	1618.66	1144.67
SAUSA300_2190	rpsH	30S ribosomal protein S8	CDS	1.86299	3.26e-06	9.85e-05	989.7	606.401	1312.58	2636.43	4181.78	3762.33
SAUSA300_2181	rpmJ	50S ribosomal protein L36	CDS	1.86241	1.86e-05	0.000378445	107.027	77.7314	148.355	266.946	466.051	478.156
SAUSA300_2195	rpsQ	30S ribosomal protein S17	CDS	1.85492	1.05e-05	0.000247155	594.306	383.043	983.606	1654.43	2948.87	2489.98
SAUSA300_0529		conserved hypothetical protein	CDS	1.83518	5.12e-07	3.13e-05	207.025	217.312	355.382	762.019	898.005	1122.1
SAUSA300_2188	rplR	50S ribosomal protein L18	CDS	1.81347	4.49e-06	0.000127429	622.471	439.95	964.987	1658.54	2978.03	2489.41
SAUSA300_2191	rpsN	30S ribosomal protein S14	CDS	1.81225	1.5e-05	0.000322774	381.389	254.93	710.169	1089.02	1846.34	1793.22
SAUSA300_2196	rpmC	50S ribosomal protein L29	CDS	1.8089	4.84e-05	0.000731069	206.095	171.153	486.093	632.542	1344.51	1047.72
SAUSA300_2193	rplX	50S ribosomal protein L24	CDS	1.80788	2.22e-05	0.00042039	750.944	480.879	1389.76	2143.11	3651.22	3384.44
SAUSA300_0532	fusA	translation elongation factor G	CDS	1.7967	5.54e-05	0.000812941	9256.65	8672.91	9946.2	32678.2	31014.7	33154.5
SAUSA300_0530	rpsL	ribosomal protein S12	CDS	1.79178	3.07e-06	9.47e-05	2137.43	1809.75	2517.55	6589.63	7184.98	8609.05
SAUSA300_2183	adk	adenylate kinase	CDS	1.78782	6.75e-07	3.49e-05	1518.58	1364.14	1993.14	4191.3	6769.26	5875.41
SAUSA300_2197	rplP	50S ribosomal protein L16	CDS	1.78055	1.12e-05	0.00026118	614.047	532.556	1336.34	1957.61	3907.13	2665.43
SAUSA300_2155	lacA	galactose-6-phosphate isomerase	CDS	1.77963	0.000404668	0.0037479	0.981896	0.719735	1.40724	0.8373	2.31058	7.41955
SAUSA300_0863	argH	argininosuccinate lyase	CDS	1.76287	0.000260176	0.00265729	77.8799	61.0336	72.0398	151.932	152.686	411.255
SAUSA300_0987		cytochrome D ubiquinol oxidase, subunit II	CDS	1.71963	3.17e-05	0.000528697	138.137	172.065	91.4705	289.706	686.93	346.35
SAUSA300_2470	sdaAB	L-serine dehydratase, iron-sulfur-dependent, beta subunit	CDS	1.71834	3.68e-05	0.000594597	8.2686	10.0763	10.1213	15.9848	53.5806	24.0668
SAUSA300_2198	rpsC	30S ribosomal protein S3	CDS	1.71629	7.52e-06	0.000186871	1148.97	837.724	1802.35	2766.67	5735.18	3948.45
SAUSA300_1027	rpmF	50S ribosomal protein L32	CDS	1.716	7.12e-06	0.000184101	50.9036	67.4152	56.8849	132.902	251.791	190.913
SAUSA300_1026		conserved hypothetical protein	CDS	1.71558	4.94e-06	0.000136884	493.17	632.599	707.084	1186	3116.04	1717.53
SAUSA300_2648	rpmH	50S ribosomal protein L34	CDS	1.6992	0.000253868	0.00260315	32.4543	82.7216	128.113	139.753	415.593	234.558
SAUSA300_0773		putative staphylocoagulase	CDS	1.69147	0.00013239	0.00149387	6.51152	6.04578	7.90219	12.0267	33.7845	20.2011
SAUSA300_0368	rpsR	ribosomal protein S18	CDS	1.6912	0.000135367	0.00151423	55.9164	125.906	258.661	321.98	588.699	511.637
SAUSA300_1601	rpmA	50S ribosomal protein L27	CDS	1.69096	6.12e-07	3.39e-05	221.185	331.75	311.433	623.788	1227.98	939.041
SAUSA300_0916		conserved hypothetical protein	CDS	1.68097	0.00075961	0.00587675	86.5619	139.533	69.929	496.062	213.073	240.294
SAUSA300_2194	rplN	50S ribosomal protein L14	CDS	1.67416	3.13e-05	0.000525954	1097.66	606.977	1571.07	2603.47	4293.13	3557.21
SAUSA300_0522	rplK	ribosomal protein L11	CDS	1.67361	2.39e-06	7.91e-05	1082.62	1463.41	1632.34	2479.32	6311.33	4538.83
SAUSA300_0965	folD	methylenetetrahydrofolate dehydrogenase/methenyltetrahydrofolate cyclohydrolase	CDS	1.66257	7.03e-07	3.49e-05	546.71	560.434	321.987	2132.37	1146.36	1245.8
SAUSA300_2184		preprotein translocase, SecY subunit	CDS	1.66011	1.65e-06	6.21e-05	2831.69	2422.73	3611.95	7155.34	11481.8	9384.05
SAUSA300_0367	ssb	single-strand binding protein	CDS	1.65977	6.76e-07	3.49e-05	630.274	817.188	1256.83	2008.99	3660.15	2875.42
SAUSA300_1595	tgt	queuine tRNA-ribosyltransferase	CDS	1.65918	8.74e-07	4e-05	256.843	277.194	209.137	584.74	806.081	956.436
SAUSA300_0846		Na+/H+ antiporter family protein	CDS	1.64693	2.24e-06	7.72e-05	63.0481	71.2058	82.973	111.361	219.193	349.654
SAUSA300_1625	rplT	50S ribosomal protein L20	CDS	1.64195	9.72e-06	0.000232535	253.174	328.823	403.878	518.517	1583.75	974.455
SAUSA300_1009	typA	GTP-binding protein	CDS	1.63387	0.000308275	0.00305204	293.225	274.987	489.178	403.046	1864.77	1013.61
SAUSA300_1166	rpsO	30S ribosomal protein S15	CDS	1.63244	2.74e-07	2.01e-05	735.234	719.495	760.126	2092.41	2378.15	2396.33
SAUSA300_1602		conserved hypothetical protein	CDS	1.61465	9.13e-07	4e-05	359.994	424.452	378.006	756.539	1522.86	1280.46
SAUSA300_0366	rpsF	ribosomal protein S6	CDS	1.60577	2.34e-06	7.91e-05	501.129	633.031	1050.72	1604.04	2797.49	2248.25
SAUSA300_0721		transferrin receptor	CDS	1.60381	1.26e-05	0.000281478	45.0639	41.7926	52.8256	80.3047	124.147	220.03
SAUSA300_2647	rnpA	ribonuclease P protein component	CDS	1.59351	0.00211194	0.0132457	3.30744	5.61394	7.73982	6.62228	26.3531	17.2084
SAUSA300_1627	infC	translation initiation factor IF-3	CDS	1.57355	1.68e-05	0.000346852	217.774	289.574	382.931	455.491	1354.13	840.092
SAUSA300_0220	pflB	formate acetyltransferase	CDS	1.57346	0.024259	0.0820486	4747.42	4293.85	2045.53	18091.4	5254.08	9651.09
SAUSA300_1545	rpsT	30S ribosomal protein S20	CDS	1.57161	4.01e-05	0.000628205	168.524	223.79	287.456	539.145	713.471	767.892
SAUSA300_2199	rplV	50S ribosomal protein L22	CDS	1.56477	7.79e-05	0.00101196	518.131	367.977	1074.86	1301.47	2556.63	1942.92
SAUSA300_2180	rpsM	30S ribosomal protein S13	CDS	1.56336	1.56e-06	6.03e-05	870.684	516.002	920.28	1742.19	2712.69	2363.1
SAUSA300_1234	rpmN	30S ribosomal protein S14-2	CDS	1.55988	6.16e-07	3.39e-05	7.07999	8.63682	10.013	14.158	29.2882	32.3592
SAUSA300_1640	icd	isocitrate dehydrogenase, NADP-dependent	CDS	1.55583	6.59e-06	0.000175641	101.652	109.496	70.2537	331.571	213.011	282.878
SAUSA300_2179	rpsK	30S ribosomal protein S11	CDS	1.55223	9.83e-06	0.00023308	985.514	824.337	1473.81	2363.85	4014.23	3251.88
SAUSA300_0088		hypothetical protein	CDS	1.55103	0.000117502	0.00138011	2.63562	2.83096	1.78611	4.87156	8.5554	7.85599
SAUSA300_2177	rplQ	50S ribosomal protein L17	CDS	1.54905	7.28e-06	0.000186246	955.85	671.801	1033.29	1942.08	3282.65	2561.8
SAUSA300_0799	int	integrase	CDS	1.52688	8.16e-05	0.00104617	13.1781	10.5561	14.0724	13.1684	54.0177	41.6492
SAUSA300_2178	rpoA	DNA-directed RNA polymerase alpha subunit	CDS	1.52496	1.18e-05	0.000269507	2312.83	1736.77	2758.13	5081.34	8035.46	6474.4
SAUSA300_pUSA020002		plasmid recombination enzyme	CDS	1.52112	0.016781	0.0630261	0.155036	0	0.162374	0.228355	0.374689	0.311746
SAUSA300_1807		amino acid ABC transporter, ATP-binding protein	CDS	1.52112	0.000636652	0.00512495	20.6715	19.001	33.1784	42.6262	49.9586	116.406
SAUSA300_2471		perfringolysin O regulator protein	CDS	1.5075	0.000465654	0.00403775	17.9325	17.3216	21.3792	29.9906	96.2327	34.7285
SAUSA300_pUSA030034		conserved hypothetical protein	CDS	1.50493	0.0425946	0.124367	0.0516788	0.335877	0	0.304473	0.68693	0.187047
SAUSA300_2320		conserved hypothetical protein	CDS	1.49702	0.0186527	0.0674107	14.8318	24.7589	10.1754	66.7556	33.2224	40.714
SAUSA300_0355		acetyl-CoA acetyltransferase	CDS	1.49288	1.43e-06	5.77e-05	75.0892	140.732	101.592	267.936	319.797	305.698
SAUSA300_0211		maltose ABC transporter, permease protein	CDS	1.48778	0.0103005	0.0433495	29.7153	32.3881	20.0261	102.455	20.1083	107.926
SAUSA300_0986		cytochrome D ubiquinol oxidase, subunit I	CDS	1.48757	6.43e-05	0.000879665	147.853	193.177	129.358	254.996	710.099	353.956
SAUSA300_1675	tyrS	tyrosyl-tRNA synthetase	CDS	1.48304	1.22e-07	1.13e-05	183.821	206.756	223.102	446.281	462.616	806.549
SAUSA300_2440	fnbB	fibronectin binding protein B	CDS	1.47939	0.0285021	0.0927573	20.2581	30.1809	69.0088	34.6338	203.331	94.8954
SAUSA300_0337	glpT	glycerol-3-phosphate transporter	CDS	1.46796	3.51e-05	0.00057332	46.2008	76.196	65.9779	183.521	100.354	237.301
SAUSA300_0775		conserved hypothetical protein	CDS	1.45737	5.17e-05	0.000767353	7.70013	4.27043	4.60059	11.7222	22.7936	10.9735
SAUSA300_2201	rplB	50S ribosomal protein L2	CDS	1.45536	6.51e-05	0.000883382	2095.94	1762.1	3683.07	4230.72	9780.7	6668.12
SAUSA300_1138	sucC	succinyl-CoA synthetase, beta subunit	CDS	1.44888	1.51e-07	1.27e-05	330.072	325.944	313.598	832.276	805.644	1009.12
SAUSA300_2569	arcB	ornithine carbamoyltransferase	CDS	1.44498	0.000108468	0.00130972	7.23503	4.84622	6.8197	13.9296	15.9243	21.5728
SAUSA300_2527		conserved hypothetical protein	CDS	1.44352	0.0016676	0.0109367	22.3252	28.9813	49.0369	28.7727	172.17	71.8262
SAUSA300_0526		Methyltransferase small domain	CDS	1.44089	7.55e-07	3.68e-05	124.339	116.789	145.325	237.184	409.223	402.713
SAUSA300_2084	coaA	pantothenate kinase	CDS	1.44025	8.78e-07	4e-05	31.524	42.7523	36.1011	83.5778	120.9	95.0825
SAUSA300_pUSA030027		conserved hypothetical protein	CDS	1.42451	0.0355	0.10923	0.155036	0.0959647	0.108249	0.380591	0.249793	0.374095
SAUSA300_1335		conserved hypothetical protein	CDS	1.42083	1.28e-05	0.000283642	16.5889	19.9127	12.8817	23.0638	63.5723	45.5772
SAUSA300_1808		amino acid ABC transporter, permease/substrate-binding protein	CDS	1.42055	0.00285955	0.0166421	38.0872	28.0217	44.3822	57.0125	73.1893	165.475
SAUSA300_2506	isaA	immunodominant staphylococcal antigen A precursor	CDS	1.42054	0.00935441	0.0408308	304.336	743.727	1066.9	834.027	3088.38	1738.98
SAUSA300_2526	pyrD	dihydroorotate dehydrogenase	CDS	1.41526	0.00122761	0.00860266	140.773	148.265	222.506	160.457	874.212	329.515
SAUSA300_2644	gidB	glucose-inhibited division protein B	CDS	1.40162	0.00065197	0.00519966	64.2884	45.5353	68.3593	68.4302	266.841	135.36
SAUSA300_1139	sucD	succinyl-CoA synthetase, alpha subunit	CDS	1.39971	5.32e-07	3.13e-05	396.479	475.505	380.604	1101.96	981.436	1221.61
SAUSA300_1603	rplU	50S ribosomal protein L21	CDS	1.39084	6.2e-05	0.000875255	625.261	805.144	792.492	1084.61	2721.68	2022.79
SAUSA300_2411	opp-1A	oligopeptide permease, peptide-binding protein	CDS	1.37944	1.42e-06	5.77e-05	69.4046	59.4501	92.8778	135.186	234.805	206.812
SAUSA300_0533	tuf	translation elongation factor Tu	CDS	1.37553	0.000345112	0.0033275	13813.1	15408.6	12884	41036.4	32547.3	35665.3
SAUSA300_2152	lacD	tagatose 1,6-diphosphate aldolase	CDS	1.36753	0.00139394	0.00952898	3.25576	3.16684	2.97685	5.78498	3.622	14.8391
SAUSA300_1089	lspA	lipoprotein signal peptidase	CDS	1.35852	6.38e-05	0.000879665	41.0329	38.098	34.3691	56.0991	139.01	95.893
SAUSA300_2037		ATP-dependent RNA helicase	CDS	1.35019	0.00147763	0.00994322	686.656	814.213	1371.73	1065.27	4092.23	2165.95
SAUSA300_1920	chs	chemotaxis-inhibiting protein CHIPS	CDS	1.34594	0.000183021	0.00196235	83.0994	101.867	128.221	213.892	419.215	162.981
SAUSA300_0448	treP	PTS system, trehalose-specific IIBC component	CDS	1.34575	0.0180788	0.0662845	672.444	1061.75	391.267	3017.63	881.769	1502.99
SAUSA300_1150	tsf	translation elongation factor Ts	CDS	1.34441	2.18e-07	1.69e-05	644.382	887.77	924.177	1526.63	2400.82	2309.79
SAUSA300_0212		oxidoreductase, Gfo/Idh/MocA family	CDS	1.34002	0.00892113	0.0396086	53.6425	46.111	38.645	141.275	36.6571	172.52
SAUSA300_2202	rplW	50S ribosomal protein L23	CDS	1.33792	0.000385979	0.00361366	675.441	451.322	962.714	977.129	2494.43	1810.25
SAUSA300_2482		conserved hypothetical protein	CDS	1.3365	0.000344127	0.0033275	7.23503	8.157	9.95892	12.7879	31.0992	20.0764
SAUSA300_1626	rpmI	50S ribosomal protein L35	CDS	1.33615	0.00216504	0.013416	284.285	242.791	509.258	468.583	1094.65	1053.14
SAUSA300_2298		multidrug resistance protein B, drug resistance transporter	CDS	1.33385	4.57e-05	0.000702318	74.3657	81.3781	113.066	151.551	357.891	168.093
SAUSA300_2469	sdaAA	L-serine dehydratase, iron-sulfur-dependent, alpha subunit	CDS	1.33264	0.00011121	0.0013304	21.9118	29.6531	28.5237	49.4768	101.041	51.1887
SAUSA300_0193		conserved hypothetical protein	CDS	1.33008	0.00995367	0.0424251	12.2995	12.9073	14.5595	42.7784	23.6054	33.6685
SAUSA300_1641	gltA	citrate synthase II	CDS	1.32303	9.5e-06	0.000229341	96.9493	88.4795	72.0939	236.804	191.591	215.977
SAUSA300_2522		conserved hypothetical protein	CDS	1.31371	0.00186431	0.0119835	5.8397	4.65429	2.76035	8.82971	12.677	11.4722
SAUSA300_1201	glnA	glutamine synthetase, type I	CDS	1.30785	0.00117077	0.00831119	971.612	1246.87	872.542	2636.58	3122.04	1893.98
SAUSA300_0576		putative Pyridine nucleotide-disulphide oxidoreductase	CDS	1.30073	0.00127144	0.00883169	19.0178	22.8396	14.5054	14.3102	65.0086	59.4811
SAUSA300_0209		putative maltose ABC transporter, maltose-binding protein	CDS	1.30066	0.00803144	0.0366018	28.8884	34.9791	20.7838	90.7329	23.2307	94.7084
SAUSA300_0718		iron compound ABC transporter, permease	CDS	1.29716	7.7e-08	7.65e-06	17.3124	15.9301	17.9694	42.6262	46.2741	36.973
SAUSA300_1732		putative transposase	CDS	1.29494	0.000388958	0.00361535	2.48058	3.40675	1.13662	4.64321	5.80768	6.85841
SAUSA300_1017		conserved hypothetical protein	CDS	1.29227	3.59e-05	0.00058262	172.659	254.882	116.476	428.774	480.102	423.6
SAUSA300_2205	rpsJ	30S ribosomal protein S10	CDS	1.29145	0.00526292	0.0260525	386.299	301.761	870.323	543.636	1922.47	1348.24
SAUSA300_1090		conserved hypothetical protein	CDS	1.28595	8.5e-05	0.00107671	150.075	157.43	149.546	256.214	522.005	336.249
SAUSA300_pUSA030033		conserved hypothetical protein	CDS	1.27902	0.0300055	0.0964357	0.258394	0.191929	0.270623	1.21789	0.249793	0.374095
SAUSA300_0450	treR	trehalose operon repressor	CDS	1.27523	0.00590851	0.028591	83.8229	105.321	53.6375	241.142	94.2968	252.327
SAUSA300_0736	yfiA/hpf	hibernation-promoting factor	CDS	1.27466	0.0104101	0.0436682	317.876	502.231	262.667	1426.45	444.194	749.25
SAUSA300_2172	rplM	50S ribosomal protein L13	CDS	1.27445	0.000134238	0.00150814	544.797	475.121	754.551	762.4	2116.24	1413.83
SAUSA300_1594	yajC	preprotein translocase, YajC subunit	CDS	1.26418	3.08e-05	0.000522632	28.3716	42.1285	57.4262	93.4731	106.1	107.677
SAUSA300_1666	rpsD	30S ribosomal protein S4	CDS	1.25736	0.00074554	0.00580263	1002.72	1261.5	1221.43	1742.04	4271.52	2319.14
SAUSA300_0210		maltose ABC transporter, permease protein	CDS	1.2547	0.0213588	0.0741817	55.9681	57.4349	35.7763	167.156	29.4756	159.489
SAUSA300_1585		conserved hypothetical protein	CDS	1.25262	3.09e-05	0.000522632	52.0405	89.4391	79.4549	116.841	234.618	174.952
SAUSA300_1746		conserved hypothetical protein	CDS	1.25011	9.84e-05	0.00121609	3.1524	3.50271	1.84024	8.14464	6.05748	6.11022
SAUSA300_2203	rplD	50S ribosomal protein L4	CDS	1.24667	0.00145561	0.00982064	1471.4	1274.94	2686.64	1962.94	6866.62	4062.36
SAUSA300_2570	arcA	arginine deiminase	CDS	1.24567	0.0013083	0.0089911	3.25576	3.40675	4.65471	9.43865	10.3664	7.04545
SAUSA300_0988	trkA	potassium uptake protein	CDS	1.23692	0.000240615	0.002487	88.474	108.248	73.1223	154.824	309.119	172.084
SAUSA300_1678	fhs	formate-tetrahydrofolate ligase	CDS	1.23587	2.21e-06	7.72e-05	484.798	644.403	644.407	1300.4	1431	1445.88
SAUSA300_2503		secretory antigen precursor SsaA	CDS	1.2357	0.000103804	0.00126935	16.1238	15.8822	17.7529	24.5101	59.2634	33.3568
SAUSA300_2610	hisC	histidinol-phosphate aminotransferase hisC	CDS	1.233	0.00918395	0.0403956	6.71824	3.88657	10.9873	5.09992	13.6762	31.7981
SAUSA300_2349		formate/nitrite transporter family protein	CDS	1.23272	7.11e-05	0.00093791	85.3216	141.98	105.814	324.872	207.016	251.08
SAUSA300_0719		iron compound ABC transporter, permease protein	CDS	1.22752	0.000173471	0.0018677	19.793	12.0916	15.4796	23.2922	48.3974	39.1553
SAUSA300_0213		oxidoreductase, Gfo/Idh/MocA family	CDS	1.22347	0.00855214	0.0382994	40.6195	38.5778	33.8279	113.264	35.7204	115.034
SAUSA300_2154	lacB	galactose-6-phosphate isomerase	CDS	1.22266	0.0146457	0.0565689	2.99737	1.10359	1.78611	3.72979	2.24814	7.73129
SAUSA300_1514	fur	ferric uptake regulation protein	CDS	1.22172	1.23e-05	0.000277295	22.842	24.0871	26.8458	36.5367	72.315	63.1597
SAUSA300_2136		iron compound ABC transporter, iron compound-binding protein	CDS	1.22087	0.00449775	0.0231058	48.1129	42.6563	89.6844	74.1391	226.5	119.835
SAUSA300_0214		conserved hypothetical protein	CDS	1.21838	0.00792534	0.0361821	46.4075	48.846	37.1295	141.047	53.0185	114.099
SAUSA300_pUSA030003	ileS	Isoleucyl-tRNA synthetase, mupirocin resistant protein	CDS	1.21794	0.00129336	0.00891213	0.516788	1.00763	0.70362	2.20743	1.43631	1.62108
SAUSA300_2409		oligopeptide ABC transporter, permease protein	CDS	1.20918	2.46e-05	0.00044841	19.2245	20.8243	23.4901	40.7993	63.0727	43.0209
SAUSA300_2204	rplC	50S ribosomal protein L3	CDS	1.20432	0.00340407	0.0189478	1318.53	946.596	2287.79	1721.79	5194.69	3574.6
SAUSA300_2407		oligopeptide ABC transporter, ATP-binding protein	CDS	1.20394	2.55e-05	0.000460201	27.4414	29.4612	29.6061	50.6186	86.1161	62.5362
SAUSA300_0538		NAD dependent epimerase/dehydratase family	CDS	1.20105	0.00492266	0.0247932	238.394	248.405	134.5	588.622	311.804	528.097
SAUSA300_1336		conserved hypothetical protein	CDS	1.2001	4.67e-05	0.000714417	40.2577	50.5734	52.7173	55.7185	155.996	118.027
SAUSA300_2646	trmE	tRNA modification GTPase	CDS	1.19978	0.0022782	0.0139831	36.3302	39.6334	63.7046	48.7156	168.922	103.063
SAUSA300_0605	sarA	staphylococcal accessory regulator A	CDS	1.19773	0.0350858	0.108513	129.404	195.192	33.882	371.152	203.581	247.776
SAUSA300_1124	fabG	3-oxoacyl-(acyl-carrier-protein) reductase	CDS	1.19458	4.98e-06	0.000136884	285.887	304.592	358.467	660.477	773.858	737.59
SAUSA300_2072	prfA	peptide chain release factor 1	CDS	1.19309	0.000938706	0.00699025	143.202	159.877	253.195	189.686	627.355	454.712
SAUSA300_1962		phiPVL ORF39-like protein	CDS	1.19215	8.19e-05	0.00104617	4.96116	3.59868	7.90219	11.4177	11.3656	14.7767
SAUSA300_1192	glpK	glycerol kinase	CDS	1.18803	3.69e-06	0.000107121	65.2703	71.7816	79.1843	117.07	141.82	233.747
SAUSA300_1743		conserved hypothetical protein	CDS	1.16497	0.0110956	0.0459262	2.17051	3.45473	2.48973	3.65367	5.62034	8.91593
SAUSA300_0223		conserved hypothetical protein	CDS	1.16181	0.0404963	0.120417	3.10073	3.74262	8.65993	4.64321	21.8569	8.04304
SAUSA300_2153	lacC	tagatose-6-phosphate kinase	CDS	1.15563	0.00123082	0.00860266	4.65109	2.87894	3.3016	5.63274	4.74606	13.7168
SAUSA300_0959	fmt	fmt protein	CDS	1.1505	0.00111519	0.00807186	42.5833	60.0259	53.3668	50.3141	173.668	122.204
SAUSA300_0720		putative iron compound ABC transporter, ATP-binding protein	CDS	1.15004	0.00330158	0.018617	21.6534	9.45253	18.8895	21.237	44.3382	45.2655
SAUSA300_0194		sucrose-specific PTS tranporter protein	CDS	1.14608	0.0275316	0.090396	30.3871	29.3172	27.3329	81.5987	40.9036	70.2051
SAUSA300_2609	hisB	imidazole glycerol phosphate dehydratase hisB	CDS	1.13428	0.0269373	0.0890375	3.77255	2.59105	6.6032	1.90295	8.36806	18.0189
SAUSA300_1330	ilvA	threonine dehydratase	CDS	1.13313	0.0301156	0.0966694	147.853	179.07	113.229	444.226	162.865	358.445
SAUSA300_1742		conserved hypothetical protein	CDS	1.13223	0.0383381	0.115904	3.56583	3.93455	3.78872	4.87156	5.24565	14.5897
SAUSA300_0195		RpiR family transcriptional regulator	CDS	1.1294	0.0258686	0.0865861	23.9789	24.471	15.1008	57.4692	32.2233	49.4429
SAUSA300_1245	opuD	glycine betaine transporter opuD	CDS	1.12423	0.000116157	0.00137055	321.235	533.228	452.806	783.104	1141.55	925.012
SAUSA300_0139		putative tetracycline resistance protein	CDS	1.12191	0.00686143	0.0318884	35.2449	29.845	22.6782	33.9487	96.4825	60.541
SAUSA300_2408		oligopeptide ABC transporter, ATP-binding protein	CDS	1.12146	3.94e-05	0.000624288	28.3716	26.3903	29.0649	44.6814	75.6248	62.0374
SAUSA300_2071		modification methylase, HemK family	CDS	1.11872	0.000859232	0.00649197	136.845	157.046	224.238	191.666	558.662	374.718
SAUSA300_1927		phi77 ORF109-like protein	CDS	1.11856	0.00215051	0.0134114	0.671824	0.527806	0.541246	0.8373	1.24896	1.68343
SAUSA300_2410		oligopeptide ABC transporter, permease protein	CDS	1.11713	1.15e-06	4.96e-05	27.8032	27.5419	32.2041	49.4768	72.1277	68.2723
SAUSA300_1340	recU	recombination protein U	CDS	1.11519	9.05e-05	0.00113557	191.108	219.327	175.959	338.117	535.056	397.102
SAUSA300_0937		conserved hypothetical protein	CDS	1.11314	0.00407561	0.0217699	16.6406	16.5539	15.3173	28.0115	28.5388	48.3829
SAUSA300_2151	lacF	PTS system, lactose-specific IIA component	CDS	1.10031	0.0448022	0.128632	0.41343	1.24754	0.757744	0.685064	0.624482	3.86565
SAUSA300_1660		putative membrane protein	CDS	1.10003	0.000326976	0.0032004	43.9786	44.7196	64.9495	68.278	160.305	100.694
SAUSA300_2523		conserved hypothetical protein	CDS	1.09504	0.0227201	0.0780701	0.930218	1.67938	2.05673	3.50144	3.30976	3.17981
SAUSA300_1052		fibrinogen-binding protein	CDS	1.09292	0.0138383	0.0541791	43.6685	77.1556	111.443	70.4093	231.308	193.594
SAUSA300_0506	nupC	pyrimidine nucleoside transport protein	CDS	1.08482	2.45e-05	0.00044841	271.624	425.124	368.21	644.873	752.438	861.603
SAUSA300_0660		conserved hypothetical protein	CDS	1.08032	0.000915833	0.00687939	26.7696	35.1231	18.24	57.0125	59.1385	53.3709
SAUSA300_0449	treC	alpha,alpha-phosphotrehalase	CDS	1.07753	0.0147332	0.0567082	221.702	261.12	147.111	565.71	197.773	566.068
SAUSA300_1369		pyridine nucleotide-disulfide oxidoreductase	CDS	1.07736	4.36e-05	0.000678121	67.2857	85.4086	82.973	102.227	224.626	170.4
SAUSA300_1622	tig	trigger factor	CDS	1.07397	0.00046072	0.00402196	913.164	818.867	1298.72	1302.23	2551.57	2526.51
SAUSA300_0577		putative transcriptional regulator	CDS	1.06923	0.0413835	0.122211	4.08262	2.30315	2.32736	1.52236	9.55458	7.1078
SAUSA300_2645	gidA	glucose-inhibited division protein A	CDS	1.06919	0.0066678	0.0313265	167.801	122.691	195.227	159.62	555.789	303.64
SAUSA300_0669		undecaprenol kinase	CDS	1.062	0.000130141	0.00148143	193.279	280.121	217.689	438.365	493.278	511.263
SAUSA300_1001	potC	spermidine/putrescine ABC transporter, permease protein	CDS	1.06157	0.00364733	0.02001	43.4618	28.6935	50.1194	41.2561	137.636	76.1907
SAUSA300_1199		putative aluminium resistance protein	CDS	1.05623	0.000800579	0.0061204	32.661	41.4568	52.7715	47.7261	128.081	87.9746
SAUSA300_2073	tdk	thymidine kinase	CDS	1.04906	0.00955539	0.0412228	47.131	58.4425	104.731	60.8945	213.198	160.923
SAUSA300_1972	int	integrase	CDS	1.04751	0.00229309	0.0140079	10.6458	10.844	13.3688	11.1133	33.9094	26.9348
SAUSA300_0932		putative membrane protein	CDS	1.03932	0.000429642	0.00384151	122.324	185.884	93.3649	246.242	353.332	225.829
SAUSA300_0847		conserved hypothetical protein	CDS	1.036	6.41e-05	0.000879665	62.1695	74.1327	75.7744	106.87	126.333	201.637
SAUSA300_pUSA030020	traK	transfer complex protein TraK	CDS	1.03319	0.0135783	0.0534037	0.41343	0.431841	0.324747	1.21789	0.749379	0.498793
SAUSA300_1516		ABC transporter, ATP-binding protein	CDS	1.02503	0.00237877	0.0143615	30.1287	38.05	55.0447	44.9097	120.4	85.356
SAUSA300_2361		conserved hypothetical protein	CDS	1.02321	0.00631797	0.0300656	56.95	47.0227	24.9514	92.4836	96.42	73.1979
SAUSA300_2643		putative chromosome partioning protein, ParB family	CDS	1.01537	0.00403252	0.0216183	117.828	83.3454	125.894	116.232	350.21	194.592
SAUSA300_2161	hysA	Hyaluronate lyase precursor	CDS	1.0115	0.000769852	0.00592053	42.5833	35.8908	47.359	65.6139	104.226	83.7973
SAUSA300_pUSA030015	traF	transfer complex protein TraF	CDS	1.00938	0.0229365	0.0787092	0.310073	0.479824	0.541246	1.37013	0.749379	0.623491
SAUSA300_0630		ABC transporter, ATP-binding protein	CDS	-1.00064	0.00071945	0.00566786	2060.12	1744.97	1508.83	1450.81	626.73	578.351
SAUSA300_1590		GTP pyrophosphokinase	CDS	-1.005	0.00121496	0.00855439	777.042	710.667	1043.25	349.078	465.551	446.42
SAUSA300_2614		putative lipoprotein	CDS	-1.00567	0.00157977	0.0104402	54.5211	30.4688	49.3616	21.8459	15.7994	29.2418
SAUSA300_2475		conserved hypothetical protein	CDS	-1.00812	0.00128013	0.00886822	34.8315	34.9312	47.359	20.0952	19.6087	18.5177
SAUSA300_0373		conserved hypothetical protein	CDS	-1.00936	0.0321998	0.101966	50.9036	62.1372	56.0731	44.6814	15.2374	24.1915
SAUSA300_2390	opuCd	glycine betaine/carnitine/choline transport system permease	CDS	-1.01149	0.00507044	0.0253915	79.2235	98.5558	58.9958	62.2647	31.8486	23.4433
SAUSA300_0084		conserved hypothetical protein	CDS	-1.01212	0.00530737	0.0262222	3.1524	6.09376	8.38931	2.20743	2.24814	4.23974
SAUSA300_0187	rocD	ornithine--oxo-acid transaminase	CDS	-1.01782	0.00996595	0.0424251	16.9506	15.7862	33.1784	11.57	12.2398	8.72888
SAUSA300_0444	gltC	LysR family regulatory protein	CDS	-1.01823	0.00287093	0.0166707	11.266	8.68481	9.09293	4.26262	6.55706	3.49155
SAUSA300_1392		phiSLT ORF191-like protein	CDS	-1.01838	0.00660687	0.0311151	3.1524	2.83096	2.11086	1.97907	1.18652	0.872888
SAUSA300_2274		putative membrane protein	CDS	-1.02049	0.00477155	0.0241759	36.2785	33.5397	18.4024	20.0952	10.9284	12.5322
SAUSA300_1005		Mn2+/Fe2+ transporter, NRAMP family	CDS	-1.03123	5.48e-05	0.000809008	359.684	298.402	294.546	201.637	144.63	119.897
SAUSA300_1722		conserved hypothetical protein	CDS	-1.03413	0.00134618	0.00922684	45.0122	50.0456	23.1112	20.0191	22.294	15.4002
SAUSA300_2590		conserved hypothetical protein	CDS	-1.04021	0.00232761	0.0141842	77.5181	88.5275	69.7125	62.6453	27.727	24.3785
SAUSA300_0162	cap5K	capsular polysaccharide biosynthesis protein Cap5K	CDS	-1.04226	0.00599989	0.0289248	20.5681	20.3925	10.8249	12.5595	6.9942	5.67377
SAUSA300_1301		conserved hypothetical protein	CDS	-1.04492	0.000737234	0.00575533	346.403	303.297	467.691	132.674	233.681	175.139
SAUSA300_0952		aminotransferase, class I	CDS	-1.04494	0.00156376	0.0103649	218.963	226.573	282.963	134.272	99.6673	119.149
SAUSA300_0536		DJ-1/PfpI family protein	CDS	-1.0467	0.000569063	0.00471301	3459.38	3445.66	3154.43	2332.18	1133.5	1403.92
SAUSA300_0010		putative membrane protein	CDS	-1.04889	0.00826904	0.0374863	34.1597	45.8711	52.9338	26.8697	13.4264	24.0044
SAUSA300_1580		bacterial luciferase family protein	CDS	-1.05134	1.53e-05	0.000327786	77.053	64.4403	73.7177	37.4501	34.7837	31.611
SAUSA300_2384		putative Na+/H+ antiporter	CDS	-1.0578	0.000211716	0.00222388	437.719	471.954	519.109	240.001	259.16	187.172
SAUSA300_2474		conserved hypothetical protein	CDS	-1.05957	8.04e-05	0.00103931	67.1824	47.0707	59.4288	36.3845	23.0434	23.9421
SAUSA300_2588		preprotein translocase, SecY protein	CDS	-1.06385	6.99e-05	0.000931168	30.1804	27.6378	22.137	12.7117	16.6112	8.91593
SAUSA300_0950	sspB	cysteine protease precursor	CDS	-1.06594	0.00142535	0.0096924	257.153	155.511	377.465	196.004	113.219	68.2723
SAUSA300_0768		conserved hypothetical protein	CDS	-1.06802	0.0076144	0.0348241	28.0616	27.302	45.7353	20.1713	10.6786	17.3954
SAUSA300_1381	lukF-PV	Panton-Valentine leukocidin, LukF-PV	CDS	-1.08336	0.000478324	0.00413374	166.199	159.349	257.687	123.92	109.722	41.6492
SAUSA300_2014	ilvA	threonine dehydratase	CDS	-1.08458	0.000319369	0.00314456	56.6916	50.5734	42.9208	26.7175	21.1075	23.0068
SAUSA300_0120	sbnC	siderophore biosynthesis protein, IucC family	CDS	-1.08471	0.0289832	0.093968	14.9868	14.0108	16.2915	9.66701	6.49461	5.23733
SAUSA300_2261		conserved hypothetical protein	CDS	-1.08843	0.000132305	0.00149387	192.245	157.574	148.897	126.813	55.5789	52.2486
SAUSA300_1218		ABC transporter, permease protein	CDS	-1.09049	0.00428627	0.0225117	4.8578	5.13411	6.44083	3.04473	3.18486	1.49638
SAUSA300_0706		putative osmoprotectant ABC transporter, ATP-binding protein	CDS	-1.09109	0.000283155	0.00284697	195.036	172.832	249.623	115.928	73.1269	100.819
SAUSA300_1714	ribE	riboflavin synthase, alpha subunit	CDS	-1.09153	0.0111083	0.0459262	95.0372	72.9812	144.946	43.2351	49.6463	53.932
SAUSA300_0611		putative Na+/H+ antiporter, MnhB component	CDS	-1.09647	0.0199757	0.0706117	0.568466	0.623771	0.378872	0.152236	0.437137	0.124698
SAUSA300_0389	guaA	GMP synthase	CDS	-1.10431	0.000170921	0.00184795	4199.57	3808.46	5203.54	2423.07	2306.03	1415.95
SAUSA300_0043		conserved hypothetical protein	CDS	-1.10962	0.000126082	0.00146755	8.37196	6.71753	8.65993	4.33874	3.622	3.05511
SAUSA300_2447		conserved hypothetical protein	CDS	-1.11097	0.00299703	0.0172864	55.0896	64.4403	58.2922	29.61	24.2924	28.4312
SAUSA300_1308	arlR	DNA-binding response regulator	CDS	-1.11535	5.82e-05	0.000840768	130.489	118.372	114.798	66.984	50.7704	50.1287
SAUSA300_1798		DNA-binding response regulator	CDS	-1.11547	0.000110775	0.0013304	92.5566	106.377	102.458	38.2874	50.7079	50.0664
SAUSA300_2585		accessory secretory protein Asp3	CDS	-1.11576	6.86e-05	0.000919086	27.3897	20.8723	37.2918	9.51477	17.3606	12.5322
SAUSA300_2479	cidA	Holin-like protein cidA	CDS	-1.12056	0.00235837	0.0142717	40.6712	43.6639	41.4594	22.6832	17.6728	17.5201
SAUSA300_1547		DNA internalization-related competence protein ComEC/Rec2	CDS	-1.12101	1.89e-05	0.000380789	48.1646	34.3074	39.1862	15.8326	19.921	20.1388
SAUSA300_0472	ispE	4-diphosphocytidyl-2C-methyl-D-erythritol kinase	CDS	-1.13148	6.91e-07	3.49e-05	228.523	228.492	306.399	124.377	115.342	108.737
SAUSA300_0796		ABC transporter, ATP-binding protein	CDS	-1.1372	0.00727066	0.0334295	221.03	159.733	338.333	131.075	56.9528	138.914
SAUSA300_2391	opuCc	glycine betaine/carnitine/choline ABC transporter	CDS	-1.13895	0.00073271	0.00573734	124.546	135.598	85.1921	86.8508	40.1542	29.9276
SAUSA300_1667		putative glycerophosphoryl diester phosphodiesterase	CDS	-1.13896	2.57e-05	0.000460638	34.3147	29.3652	42.4337	17.3549	15.7994	15.0261
SAUSA300_0878		transcriptional regulator, LysR family	CDS	-1.14157	0.00259027	0.0154223	2.01547	5.23008	3.24747	1.37013	1.37386	1.99517
SAUSA300_2435		cell wall surface anchor family protein	CDS	-1.14209	0.00479859	0.0242653	13.3331	24.7109	24.1937	5.0238	9.99171	13.0933
SAUSA300_0951	sspA	V8 protease	CDS	-1.14369	0.00187689	0.0120046	183.77	120.82	349.428	151.095	92.5482	52.4356
SAUSA300_0011		conserved hypothetical protein	CDS	-1.14775	0.00258668	0.0154223	31.9375	39.0576	37.8872	17.2027	8.8052	23.1315
SAUSA300_1068		antibacterial protein	CDS	-1.15828	0.0245069	0.082779	69.5596	123.411	186.784	86.0897	56.0785	28.0571
SAUSA300_2012	leuC	3-isopropylmalate dehydratase, large subunit	CDS	-1.16237	0.00054453	0.00459826	71.3684	48.99	59.104	30.2189	16.7986	33.1697
SAUSA300_1715	ribD	riboflavin biosynthesis protein	CDS	-1.16319	0.00830365	0.0375368	263.045	187.659	317.549	94.4627	120.15	128.377
SAUSA300_0156	cap5E	capsular polysaccharide biosynthesis protein Cap5E	CDS	-1.16593	1.58e-05	0.000331252	13.2814	9.16463	15.1549	6.85064	5.37055	4.55149
SAUSA300_1458		glyoxalase family protein	CDS	-1.16612	3.85e-05	0.000618647	258.135	318.987	293.301	148.507	138.697	100.694
SAUSA300_0443		YibE/F-like protein	CDS	-1.17142	0.00118404	0.00838235	118.448	151.24	157.015	81.5987	57.5148	50.3781
SAUSA300_0717		ribonucleoside-diphosphate reductase, beta subunit	CDS	-1.17929	0.000274983	0.00278649	1656.1	1920.59	1295.96	1025.54	540.364	585.77
SAUSA300_1217		ABC transporter, ATP-binding protein	CDS	-1.1868	0.0033096	0.018617	5.63298	3.11885	3.95109	1.75072	2.18569	1.62108
SAUSA300_1789		conserved hypothetical protein	CDS	-1.19249	0.00276284	0.0162254	27.5965	18.5212	11.312	12.0267	6.74441	6.42196
SAUSA300_2160		transcriptional regulator, MerR family	CDS	-1.19982	0.000348904	0.00335155	8.42364	9.93235	8.82231	5.70886	2.81017	3.36685
SAUSA300_0772	clfA	clumping factor A	CDS	-1.20287	0.0150533	0.057541	3652.71	2244.28	2265.76	2031.52	698.233	816.337
SAUSA300_1382	lukS-PV	Panton-Valentine leukocidin, LukS-PV	CDS	-1.20528	0.000424676	0.00382357	151.419	142.46	237.553	97.7357	95.6707	37.0977
SAUSA300_1680	acuA	acetoin utilization protein AcuA	CDS	-1.20909	0.000190136	0.00203021	34.4697	37.7141	28.9025	24.0533	9.92927	9.85117
SAUSA300_0179		putative D-isomer specific 2-hydroxyacid dehydrogenase	CDS	-1.21421	0.00113813	0.00819198	57.0533	39.5854	53.854	28.0115	25.7287	11.1605
SAUSA300_0891	oppA	oligopeptide ABC transporter, substrate-binding protein	CDS	-1.21502	0.00143537	0.00971462	322.579	252.195	393.269	178.954	59.5756	178.506
SAUSA300_1081		conserved hypothetical protein	CDS	-1.21767	6.25e-05	0.000875255	145.579	118.037	175.797	53.2827	75.8746	59.7305
SAUSA300_2032	kdpC	K+-transporting ATPase, C subunit	CDS	-1.21835	0.000138457	0.00154043	31.8341	30.8047	32.7454	17.5072	10.866	12.6569
SAUSA300_0798		ABC transporter, substrate-binding protein	CDS	-1.22657	0.00182461	0.0118165	313.793	260.544	351.485	162.741	69.1926	163.729
SAUSA300_0442		YibE/F-like protein	CDS	-1.2364	0.000336888	0.00327263	344.852	359.628	251.896	198.136	115.092	92.7755
SAUSA300_1721		conserved hypothetical protein	CDS	-1.24186	7.61e-05	0.000997627	47.131	58.2506	69.3877	27.8593	20.9202	25.1267
SAUSA300_0146		conserved hypothetical protein	CDS	-1.24312	9.36e-05	0.00116877	13.6432	12.6194	21.0003	4.41485	8.74275	6.73371
SAUSA300_0345		Tat-translocated enzyme	CDS	-1.2593	0.00472281	0.0240231	10.8009	6.66955	18.7271	4.33874	5.93258	4.80088
SAUSA300_0770		conserved hypothetical protein	CDS	-1.2641	0.00260978	0.0155027	3.51416	3.88657	6.33258	1.29401	1.43631	2.93041
SAUSA300_1228	thrB	homoserine kinase	CDS	-1.27615	0.00126781	0.00883021	142.995	129.984	193.008	67.8213	39.3424	85.2313
SAUSA300_0473	purR	pur operon repressor	CDS	-1.27643	0.000422697	0.00381906	653.064	810.422	503.954	441.409	141.258	229.632
SAUSA300_0344		putative lipoprotein	CDS	-1.27695	0.0042257	0.0223297	3.51416	4.79824	8.33519	2.35966	2.81017	1.68343
SAUSA300_1799		putative sensor histidine kinase	CDS	-1.27706	3.99e-05	0.000628205	135.657	148.649	211.627	55.5663	80.9953	68.0229
SAUSA300_2035	kdpD	sensor histidine kinase, KdpD	CDS	-1.2779	2.98e-06	9.38e-05	105.89	92.2701	121.672	54.4245	38.9052	38.5941
SAUSA300_1767	epiA	lantibiotic epidermin biosynthesis protein EpiA	CDS	-1.28254	0.00112787	0.00814087	2.37722	2.54307	4.00522	1.82684	1.18652	0.685841
SAUSA300_2159		aldo/keto reductase family protein	CDS	-1.28575	8.86e-06	0.00021594	73.0221	60.3618	64.9495	39.0486	19.5463	22.8198
SAUSA300_0797		ABC transporter permease protein	CDS	-1.28687	0.00114328	0.00820624	157.775	134.447	233.331	86.4702	38.9677	89.9698
SAUSA300_2587		accessory secretory protein Asp1	CDS	-1.28728	1.18e-05	0.000269507	50.0767	42.1765	70.1996	22.2265	28.4139	15.899
SAUSA300_2591		conserved hypothetical protein	CDS	-1.28854	0.0120432	0.0490847	58.6554	51.2452	18.1317	23.9011	13.6762	14.9014
SAUSA300_1480		putative traG membrane protein	CDS	-1.2912	1.96e-05	0.000386811	12.9197	8.10902	12.9899	5.93722	2.99751	4.98793
SAUSA300_2593		conserved hypothetical protein	CDS	-1.29132	0.000546994	0.00460402	101.962	105.561	88.9808	63.4064	22.1067	35.7261
SAUSA300_0177		conserved hypothetical protein	CDS	-1.29181	0.0015938	0.0105058	3451.11	2485.63	3603.29	2048.11	1388.1	460.386
SAUSA300_0357	metE	5-methyltetrahydropteroyltriglutamate--homocysteine S-methyltransferase	CDS	-1.29352	0.00063971	0.00513357	160.618	128.545	164.43	77.3361	40.0293	67.7112
SAUSA300_2036	kdpE	DNA-binding response regulator, KdpE	CDS	-1.30549	3.91e-05	0.000624247	15.0902	19.7687	21.5957	9.51477	6.61951	6.73371
SAUSA300_1901	aldA2	aldehyde dehydrogenase	CDS	-1.31693	1.66e-06	6.21e-05	397.926	409.194	415.46	221.352	133.389	136.046
SAUSA300_2013	leuD	3-isopropylmalate dehydratase, small subunit	CDS	-1.31901	0.000223031	0.00232383	25.0125	17.5615	23.8148	11.0371	5.12075	10.4747
SAUSA300_0817		putative membrane protein	CDS	-1.32151	7.36e-06	0.000186397	513.583	416.583	481.276	199.734	164.364	200.64
SAUSA300_2586		accessory secretory protein Asp2	CDS	-1.32279	2.2e-06	7.72e-05	60.3091	44.9115	70.8491	20.4758	30.8494	19.0165
SAUSA300_2392	opuCb	glycine betaine/carnitine/choline ABC transporter	CDS	-1.32753	0.000683622	0.00540208	66.7173	67.4632	38.8073	40.7993	13.9884	14.278
SAUSA300_1431		phiSLT ORF71-like protein	CDS	-1.34946	0.00845586	0.0379339	1.91211	2.06324	0.757744	0.532827	0.811827	0.498793
SAUSA300_2360		multidrug resistance protein	CDS	-1.35116	4.08e-07	2.64e-05	761.435	676.647	954.433	375.034	333.099	229.694
SAUSA300_1905		conserved hypothetical protein	CDS	-1.362	1.56e-05	0.000329783	47.9579	54.1241	83.7849	20.0952	25.1042	27.0595
SAUSA300_0154	cap5C	capsular polysaccharide biosynthesis protein Cap5C	CDS	-1.37009	7.5e-06	0.000186871	13.6432	10.4122	17.2116	5.78498	6.36972	3.8033
SAUSA300_0176		ABC transporter, permease protein	CDS	-1.38338	0.000614921	0.00501247	1717.6	1398.01	2001.15	922.248	778.667	260.495
SAUSA300_2417		putative transporter	CDS	-1.41302	6.14e-05	0.000871345	366.454	371.048	387.045	194.406	80.6831	147.269
SAUSA300_1770		conserved hypothetical protein	CDS	-1.41453	9.78e-05	0.00121469	11.7828	16.0261	11.9615	6.47004	4.80851	3.6786
SAUSA300_0118		pyridoxal-phosphate dependent enzyme superfamily	CDS	-1.44254	0.0133211	0.0527133	3.87591	3.93455	5.52071	1.97907	1.12407	1.80813
SAUSA300_0347	tatC	Sec-independent protein translocase TatC	CDS	-1.44888	3.3e-05	0.000546486	279.169	286.263	218.176	120.571	102.665	63.8455
SAUSA300_2589		LPXTG-motif cell wall surface anchor family protein	CDS	-1.46675	1.75e-08	2.16e-06	1542.61	1105.9	1404.32	614.121	482.288	369.918
SAUSA300_0153	cap5B	capsular polysaccharide biosynthesis protein Cap5B	CDS	-1.47724	1.31e-05	0.00028715	13.2298	11.8037	18.2941	5.63274	5.87013	4.05269
SAUSA300_0716		ribonucleoside-diphosphate reductase, alpha subunit	CDS	-1.49499	4.78e-05	0.000726474	4280.71	4897.08	3068.38	2165.26	999.109	1180.46
SAUSA300_2395		amino acid permease	CDS	-1.50496	2.2e-05	0.00042039	283.148	281.944	328.861	134.653	108.223	72.138
SAUSA300_0388	guaB	inosine-5'-monophosphate dehydrogenase	CDS	-1.5071	8.92e-05	0.00112421	4361.89	3683.27	6040.3	1810.01	1963.06	1182.45
SAUSA300_0776	nuc	thermonuclease precursor	CDS	-1.51457	0.0018726	0.0120046	178.705	236.985	417.679	91.1896	120.275	80.181
SAUSA300_1753	splF	serine protease SplF	CDS	-1.52378	0.000112629	0.00134117	23.2038	25.9585	26.1963	12.7879	9.92927	3.5539
SAUSA300_0715	nrdI	nrdI protein	CDS	-1.53259	0.000388268	0.00361535	317.618	345.953	264.453	170.961	59.3258	90.5933
SAUSA300_1755	splD	serine protease SplD	CDS	-1.53586	0.00192987	0.012264	18.8111	21.736	27.1164	13.3207	8.49296	1.62108
SAUSA300_1669		aminotransferase, class V	CDS	-1.54409	0.000549518	0.00461024	129.662	131.856	213.684	67.9735	28.976	66.0277
SAUSA300_2382		conserved hypothetical protein	CDS	-1.57734	2.8e-07	2.01e-05	54.6761	49.8057	49.091	24.1295	13.239	14.1533
SAUSA300_1670	serA	D-3-phosphoglycerate dehydrogenase	CDS	-1.58005	0.000452072	0.00400053	154.623	164.675	203.671	75.9659	26.7903	72.2003
SAUSA300_2393	opuCa	glycine betaine/carnitine/choline ABC transporter ATP-binding protein	CDS	-1.64289	6.02e-05	0.00085887	137.207	116.261	111.28	64.1676	31.2866	21.4481
SAUSA300_0152	cap5A	capsular polysaccharide biosynthesis protein Cap5A	CDS	-1.67432	1.85e-05	0.000378445	6.71824	5.61394	9.41768	3.42532	1.62365	1.80813
SAUSA300_2367	hlgB	gamma-hemolysin component B	CDS	-1.69704	0.000127173	0.00147361	23.2038	30.5648	45.2482	12.3311	11.3656	6.85841
SAUSA300_0175		putative lipoprotein	CDS	-1.72147	5.08e-05	0.000758035	1889.27	1340.87	2658.65	731.267	756.997	297.468
SAUSA300_0859		NADH-dependent flavin oxidoreductase	CDS	-1.72438	7.69e-06	0.000189237	126.561	119.428	124.865	39.6576	35.8453	36.7236
SAUSA300_0612		putative Na+/H+ antiporter, MnhC component	CDS	-1.75284	6.53e-05	0.000883382	6.8216	5.7099	4.38409	2.43578	1.6861	0.935237
SAUSA300_0348	tatA	twin-arginine translocation protein, TatA/E family	CDS	-1.77199	1.93e-05	0.000383734	188.938	165.059	212.926	63.787	58.514	43.7068
SAUSA300_2366	hlgC	gamma-hemolysin component C	CDS	-1.79589	0.000298042	0.00297351	13.2814	14.2987	35.5599	7.45958	6.93175	3.8033
SAUSA300_0173		conserved hypothetical protein	CDS	-1.82112	0.000103457	0.00126935	544.694	531.309	1134.29	236.728	261.471	127.317
SAUSA300_1757	splB	serine protease SplB	CDS	-1.86148	1.6e-05	0.000334267	22.7387	30.5168	38.3202	13.1684	8.6803	3.4292
SAUSA300_1754	splE	serine protease SplE	CDS	-1.87226	1.48e-06	5.79e-05	19.9997	23.2235	24.1396	7.68794	7.74358	2.99276
SAUSA300_0387	pbuX	xanthine permease	CDS	-1.8906	6.27e-05	0.000875255	2356.03	2571.81	4032.99	843.085	1076.42	497.172
SAUSA300_0349		conserved hypothetical protein	CDS	-1.89183	8.22e-05	0.00104617	189.093	201.814	287.239	70.1048	63.1976	49.4429
SAUSA300_1758	splA	serine protease SplA	CDS	-1.90964	2.65e-05	0.000469627	13.1781	19.2409	26.0339	6.85064	6.68196	2.05752
SAUSA300_0174		conserved hypothetical protein	CDS	-1.91457	1.98e-05	0.000388537	1286.39	1023.13	2092.4	465.995	519.756	181.872
SAUSA300_0386	xpt	xanthine phosphoribosyltransferase	CDS	-1.9846	0.000148634	0.00161374	672.702	751.836	1125.03	250.657	259.909	133.677
SAUSA300_1756	splC	serine protease SplC	CDS	-1.99387	5.1e-06	0.000138757	36.4852	34.0675	42.4878	11.4177	13.1766	3.8033
SAUSA300_0445	gltB	glutamate synthase, large subunit	CDS	-2.13136	3.38e-06	9.94e-05	318.548	293.844	363.609	105.804	37.4065	79.6199
SAUSA300_0928	comK	competence transcription factor	CDS	-2.32563	2.38e-06	7.91e-05	14.0566	16.8898	24.1937	4.26262	4.62117	2.11987
SAUSA300_0446	gltD	glutamate synthase, small subunit	CDS	-2.352	5.79e-08	5.98e-06	211.573	202.534	187.379	59.3722	25.6038	32.9204

## Sheet: A_MNY224 vs MNY221
							CPM	CPM	CPM	CPM	CPM	CPM
Locus tag	Gene	Description	FeatureType	log2FC	PValue	FDR	JE2-deltapurR-Spc-MNY221-A-rep1	JE2-deltapurR-Spc-MNY221-A-rep2	JE2-deltapurR-Spc-MNY221-A-rep3	KES29-deltapurR-Spc-MNY224-A-rep1	KES29-deltapurR-Spc-MNY224-A-rep2	KES29-deltapurR-Spc-MNY224-A-rep3
SAUSA300_1501		putative competence protein ComG	CDS	4.11781	5.33031e-12	9.83823e-10	0.532827	1.24896	1.12228	18.8293	14.5586	18.0788
SAUSA300_1397		phiSLT ORF213-like protein, major tail protein	CDS	3.88071	9.07255e-11	1.17217e-08	0.989536	1.31141	0.872888	16.3549	14.4029	16.366
SAUSA300_1267	trpB	tryptophan synthase, beta subunit	CDS	3.36538	5.59349e-15	3.6134e-12	6.16557	4.18403	6.17257	62.1608	46.8677	61.2141
SAUSA300_0228	fadE	acyl-CoA synthetase FadE	CDS	2.96172	2.57659e-12	5.12147e-10	4.03426	3.622	3.6786	29.8131	24.5238	34.0008
SAUSA300_1428		conserved hypothetical phage protein	CDS	2.9175	2.40451e-06	0.000144494	0.380591	0.0624482	0.249397	1.99156	0.934239	2.2202
SAUSA300_1426		conserved hypothetical phage protein	CDS	2.6736	0.000395783	0.0144043	0.228355	0.124896	0.249397	1.75016	1.01209	1.14182
SAUSA300_1400		phiSLT ORF92-like protein, uncharacterized phage protein (possible DNA packaging)	CDS	2.63572	8.62921e-07	6.02645e-05	0.456709	0.811827	0.187047	3.07787	2.72486	3.36202
SAUSA300_0131		putative Bacterial sugar transferase	CDS	2.51484	3.18623e-10	3.74238e-08	2.58802	2.87262	4.86323	23.8987	18.1398	17.2541
SAUSA300_0735		competence protein F	CDS	2.48813	4.82742e-10	5.42351e-08	5.0238	3.80934	4.42679	26.3127	18.4512	29.5604
SAUSA300_0892	oppA	oligopeptide ABC transporter, oligopeptide-binding protein	CDS	2.31893	4.09964e-09	3.9235e-07	2.35966	1.49876	2.61866	10.2596	9.18669	12.8772
SAUSA300_0880		conserved hypothetical protein	CDS	2.14516	1.35158e-08	1.16416e-06	2.58802	1.93589	2.55632	10.7424	10.5102	10.0861
SAUSA300_1265	trpC	indole-3-glycerol phosphate synthase	CDS	2.11325	4.38653e-06	0.000246408	3.95815	3.30976	5.73612	17.3205	18.1398	20.9333
SAUSA300_1392		phiSLT ORF191-like protein	CDS	2.1029	1.29722e-06	8.38003e-05	1.97907	1.18652	0.872888	8.14729	4.04837	4.94788
SAUSA300_1564	accB	acetyl-CoA carboxylase, biotin carboxyl carrier protein	CDS	2.07239	1.62388e-06	0.000102344	7.5357	6.36972	9.16532	32.2874	25.458	39.3293
SAUSA300_1962		phiPVL ORF39-like protein	CDS	2.03664	1.28261e-08	1.14285e-06	11.4177	11.3656	14.7767	52.6858	45.3885	56.1394
SAUSA300_2318		acetyltransferase, GNAT family	CDS	1.92737	2.97225e-11	4.80018e-09	9.36254	8.99254	11.4099	42.4263	27.9493	42.8816
SAUSA300_1266	trpF	N-(5'phosphoribosyl)anthranilate isomerase	CDS	1.9259	0.000161956	0.00653899	1.97907	1.31141	3.4292	8.93185	8.01889	8.6905
SAUSA300_0418		staphylococcal tandem lipoprotein	CDS	1.92473	1.80859e-06	0.000111272	10.5804	5.3081	10.0382	42.7884	29.5842	25.9446
SAUSA300_0160	cap5I	capsular polysaccharide biosynthesis protein Cap5I	CDS	1.86752	5.76372e-09	5.31909e-07	13.2446	10.4289	9.97586	42.9694	43.6757	36.0941
SAUSA300_1388		phiSLT ORF488-like protein	CDS	1.83694	3.59304e-06	0.00020632	1.37013	2.87262	1.80813	8.9922	6.38397	6.40686
SAUSA300_1264	trpD	anthranilate phosphoribosyltransferase	CDS	1.79272	5.56336e-05	0.00247857	5.93722	6.05748	9.60177	21.7865	24.5238	28.6723
SAUSA300_1207		conserved hypothetical protein	CDS	1.74633	9.83359e-07	6.68684e-05	3.80591	1.87345	2.05752	10.3803	5.06046	10.2764
SAUSA300_1263	trpG	anthranilate synthase, glutamine amidotransferase, component II	CDS	1.72723	0.000902947	0.0277764	1.52236	3.87179	4.30209	9.475	9.34239	13.5749
SAUSA300_1952		phiPV083 ORF027-like protein	CDS	1.65832	0.0229075	0.413938	0.380591	0	0.374095	0.603503	1.24565	0.570909
SAUSA300_0399		exotoxin	CDS	1.6251	0.000478163	0.0166969	1.21789	2.06079	1.93282	5.67293	4.8269	5.70909
SAUSA300_1405		phiSLT ORF 101-like protein, terminase, small subunit	CDS	1.59856	0.0161626	0.324393	0.380591	0.124896	0.0623491	0.482803	0.700679	0.507474
SAUSA300_1262	trpE	anthranilate synthase component I	CDS	1.49261	0.000395615	0.0144043	7.30734	6.74441	9.72647	16.0532	23.7452	27.2133
SAUSA300_2321		putative membrane protein	CDS	1.47342	1.02545e-06	6.79428e-05	17.0505	39.2175	20.1388	70.8513	54.1859	87.2856
SAUSA300_1942		conserved hypothetical phage protein	CDS	1.46708	2.49358e-07	1.84097e-05	10.961	8.93009	9.04063	31.5632	21.6432	26.7058
SAUSA300_1404		phiSLT ORF 563-like protein, terminase, large subunit	CDS	1.42815	0.000198265	0.00776239	1.82684	1.99834	1.99517	5.97468	4.51549	5.20161
SAUSA300_0202		peptide ABC transporter, permease protein	CDS	1.36216	6.70983e-06	0.000353841	26.6414	12.3647	22.6951	59.0226	43.7535	55.6953
SAUSA300_0879		isopropylmalate synthase-related protein	CDS	1.356	1.33449e-05	0.000663137	2.74025	2.56038	2.43162	7.18169	5.68329	6.91434
SAUSA300_1415		phiSLT ORF 77-like protein	CDS	1.31165	0.0161946	0.324393	0.228355	0.312241	0.810539	1.62946	0.700679	1.07838
SAUSA300_2115	tnp	IS1181, transposase	CDS	1.28344	0.00151658	0.0440321	0.761182	1.06162	1.18463	2.53471	2.25774	2.60081
SAUSA300_0878		transcriptional regulator, LysR family	CDS	1.26854	0.00107078	0.0321732	1.37013	1.37386	1.99517	3.62102	2.88057	4.94788
SAUSA300_1417		phiSLT ORF 175-like protein	CDS	1.26622	0.0168663	0.33269	0.456709	0.312241	0.374095	0.844905	0.544973	1.33212
SAUSA300_2050		TENA/THI-4 family protein	CDS	1.26415	0.000135549	0.00564933	1.44625	2.18569	2.61866	4.82803	4.12622	6.15313
SAUSA300_1931		phi77 ORF100-like protein	CDS	1.26068	0.00297868	0.0777465	2.05519	2.06079	2.86806	4.28487	4.8269	7.67555
SAUSA300_1810		IS1181, transposase	CDS	1.22965	0.000694454	0.02307	3.04473	2.24814	2.05752	6.69889	4.35978	6.08969
SAUSA300_1268	trpA	tryptophan synthase, alpha subunit	CDS	1.19936	0.000180754	0.00718566	6.08945	7.55623	7.79364	20.7002	15.3371	13.2578
SAUSA300_1383		phiSLT ORF484-like protein, lysin	CDS	1.15824	8.03822e-06	0.00040727	4.33874	2.74772	2.80571	8.3887	6.61753	6.97777
SAUSA300_0799	int	integrase	CDS	1.1566	0.00138805	0.0407583	13.1684	54.0177	41.6492	105.915	56.3658	80.5616
SAUSA300_1767	epiA	lantibiotic epidermin biosynthesis protein EpiA	CDS	1.15638	0.00326983	0.0844923	1.82684	1.18652	0.685841	2.83647	3.6591	1.71273
SAUSA300_0618		ABC transporter, substrate-binding protein	CDS	1.15127	1.58087e-05	0.000770749	1952.96	1777.46	1261.39	3776.24	3589.58	3721.44
SAUSA300_1390		phiSLT ORF96-like protein	CDS	1.15008	0.00993182	0.225121	1.29401	0.68693	0.187047	2.17261	1.08995	1.39555
SAUSA300_1413		conserved hypothetical phage protein	CDS	1.14812	0.00842104	0.192566	0.608945	0.624482	1.12228	2.47436	1.24565	1.52242
SAUSA300_1502		putative competence protein ComGC	CDS	1.14235	0.0331842	0.524415	0.304473	0.187345	0.436444	0.482803	0.856386	0.761212
SAUSA300_1758	splA	serine protease SplA	CDS	1.13839	0.00554545	0.136471	6.85064	6.68196	2.05752	11.2252	10.4323	12.56
SAUSA300_1480		putative traG membrane protein	CDS	1.11844	0.000133642	0.00564933	5.93722	2.99751	4.98793	11.2252	8.95313	9.95919
SAUSA300_1399		phiSLT ORF110-like protein	CDS	1.11659	0.0332833	0.524415	0.0761182	0.437137	0.872888	0.724204	1.08995	1.33212
SAUSA300_0620		ABC transporter ATP-binding protein	CDS	1.07837	0.000147921	0.00606709	1706.49	1282.5	953.817	3035.5	2543.15	2747.09
SAUSA300_2110	fmtB	truncated FmtB protein	CDS	1.06695	1.68302e-05	0.000805355	14.3863	22.1067	15.7743	33.5548	31.6084	44.404
SAUSA300_0619		ABC transporter, permease protein	CDS	1.05643	6.01688e-06	0.000324487	1542.84	1138.87	786.535	2467.91	2342.45	2402.7
SAUSA300_1937		phi77 ORF045-like protein	CDS	1.0068	0.0222358	0.407499	3.42532	3.3722	6.23491	6.87994	8.87527	10.5301
SAUSA300_1955		putative endodeoxyribonuclease RusA	CDS	-1.04493	0.029487	0.504598	2.20743	2.56038	5.86082	1.02596	1.94633	2.2202
SAUSA300_0256		holin-like protein lrgA	CDS	-1.04657	0.00236703	0.0637125	128.411	83.743	91.2792	50.5132	38.0702	58.2327
SAUSA300_0257		Antiholin-like protein lrgB	CDS	-1.05983	0.000734373	0.0237203	405.634	163.802	260.121	151.962	105.102	140.761
SAUSA300_1918		truncated beta-hemolysin	CDS	-1.11327	0.0130351	0.27837	34.8621	36.5322	11.971	11.0441	11.5223	15.922
SAUSA300_0432		sodium dependent transporter	CDS	-1.13394	0.00821173	0.189456	75.5092	252.041	173.268	64.937	57.4557	105.808
SAUSA300_1948		phi77 ORF069-like protein	CDS	-1.21601	0.0209717	0.389863	0.913418	1.43631	2.11987	0.422452	0.622826	0.88808
SAUSA300_1956		conserved hypothetical phage protein	CDS	-1.33949	0.0150532	0.31369	1.52236	2.43548	4.73854	0.844905	1.01209	1.58586
SAUSA300_0808		conserved hypothetical protein	CDS	-1.53196	8.76757e-05	0.0037759	7.30734	6.05748	7.66895	2.65541	3.11413	1.52242
SAUSA300_0058		conserved hypothetical protein	CDS	-2.50785	0.0259907	0.463173	0.228355	0.499586	0.124698	0	0.0778533	0.0634343
SAUSA300_0804		putative transcriptional regulator	CDS	-2.87773	6.22627e-08	5.02772e-06	3.19696	5.12075	7.54425	0.543153	0.934239	0.697777
SAUSA300_0811		conserved hypothetical protein	CDS	-3.05346	1.97512e-07	1.54658e-05	4.26262	5.1832	7.04545	1.14666	0.544973	0.253737
SAUSA300_0810		conserved hypothetical protein	CDS	-3.22455	7.70228e-11	1.04751e-08	5.8611	9.99171	9.53942	0.965605	0.700679	1.01495
SAUSA300_0809		putative DNA primase	CDS	-3.40781	5.63261e-13	1.32315e-10	37.5263	49.1467	62.0374	5.12978	4.28193	4.56727
SAUSA300_0800	sek	staphylococcal enterotoxin K	CDS	-3.71805	8.22535e-15	4.25086e-12	27.4025	45.5247	52.1239	3.43997	2.72486	3.29858
SAUSA300_0805		pathogenicity island protein	CDS	-3.89813	1.10864e-10	1.36415e-08	11.7222	14.8002	14.9638	1.32771	0.778533	0.634343
SAUSA300_0813		conserved hypothetical protein	CDS	-4.16154	4.54148e-14	1.67645e-11	9.97148	12.7394	17.4578	1.08631	0.46712	0.634343
SAUSA300_0801	seq	staphylococcal enterotoxin Q	CDS	-4.45226	1.6912e-14	7.28345e-12	20.628	32.6604	41.2751	1.75016	1.40136	1.14182
SAUSA300_0807		conserved hypothetical protein	CDS	-4.59079	1.10057e-13	3.15986e-11	7.38346	10.3664	11.5969	0.422452	0.46712	0.317172
SAUSA300_0812		conserved hypothetical protein	CDS	-4.83811	6.87156e-19	1.77561e-15	53.2827	58.514	77.7494	2.47436	2.02419	2.09333
SAUSA300_0806		conserved hypothetical protein	CDS	-5.03007	2.81702e-13	7.27918e-11	5.70886	7.30644	9.22767	0.301752	0.155707	0.190303
SAUSA300_0802		conserved hypothetical protein	CDS	-5.08745	5.54312e-11	8.16363e-09	14.843	29.4131	37.4095	1.26736	0.856386	0.253737
SAUSA300_0803		transcriptional regulator, Cro/CI family	CDS	-5.09557	5.68674e-11	8.16363e-09	9.13418	17.9851	29.8652	0.603503	0.389266	0.634343
SAUSA300_0814		conserved hypothetical protein	CDS	-5.51021	8.53192e-16	7.34883e-13	92.8642	122.586	115.159	2.53471	2.41345	2.28363
SAUSA300_0815	ear	Ear protein	CDS	-5.52624	6.27729e-13	1.35171e-10	73.8346	39.4673	30.4264	0.844905	1.40136	0.88808

## Sheet: A_MNY224 vs JE2
							CPM	CPM	CPM	CPM	CPM	CPM
Locus tag	Gene	Description	FeatureType	log2FC	PValue	FDR	wt-JE2-A-rep1	wt-JE2-A-rep2	wt-JE2-A-rep3	KES29-deltapurR-Spc-MNY224-A-rep1	KES29-deltapurR-Spc-MNY224-A-rep2	KES29-deltapurR-Spc-MNY224-A-rep3
SAUSA300_0017	purA	adenylosuccinate synthetase	CDS	5.23508	1.43315e-13	2.17839e-11	29.1985	29.0293	30.418	664.216	785.384	1889.77
SAUSA300_0967	purK	phosphoribosylaminoimidazole carboxylase, ATPase subunit	CDS	5.15209	4.15321e-14	1.00547e-11	42.7383	38.8177	73.3388	1715.52	1954.12	1837.95
SAUSA300_0966	purE	phosphoribosylaminoimidazole carboxylase, catalytic subunit	CDS	5.00971	5.80507e-16	3.75007e-13	10.8525	9.88437	17.6987	384.19	527.378	326.623
SAUSA300_0968	purC	phosphoribosylaminoimidazole-succinocarboxamide synthase	CDS	4.94347	2.07456e-14	6.70082e-12	31.6274	22.2158	47.359	944.302	1077.33	1092.15
SAUSA300_0969	purS	phosphoribosylformylglycinamidine synthase	CDS	4.84921	1.75105e-13	2.38143e-11	27.2347	18.2333	55.6401	884.796	1038.87	990.083
SAUSA300_0970	purQ	phosphoribosylformylglycinamidine synthase I	CDS	4.60176	5.10382e-14	1.09902e-11	77.4148	68.5668	172.82	2485.77	2666.71	2587.99
SAUSA300_1097	pyrF	orotidine 5'-phosphate decarboxylase	CDS	4.44377	1.06417e-05	0.000197611	18.656	14.5866	18.3482	143.392	156.329	823.187
SAUSA300_1094	pyrC	dihydroorotase	CDS	4.30773	0.00016707	0.00168636	29.767	21.64	30.1474	121.908	141.459	1351.78
SAUSA300_1096	carB	carbamoyl-phosphate synthase, large subunit	CDS	4.30411	6.43392e-05	0.000759144	97.8796	73.0292	94.6639	506.037	556.962	4183.37
SAUSA300_1095	carA	carbamoyl-phosphate synthase, small subunit	CDS	4.29452	0.00020872	0.00199015	31.0073	19.5288	30.4721	121.002	135.309	1333.33
SAUSA300_0971	purL	phosphoribosylformylglycinamidine synthase II	CDS	4.26228	4.28024e-14	1.00547e-11	422.681	277.29	811.219	9651.47	9934.23	9413.59
SAUSA300_1093	pyrB	aspartate carbamoyltransferase	CDS	4.26212	0.000226036	0.00211622	17.2607	13.2911	16.3997	70.1874	73.4156	757.406
SAUSA300_1098	pyrE	orotate phosphoribosyltransferase	CDS	4.22647	1.21433e-05	0.000217905	16.5372	15.7382	16.0209	132.831	141.382	630.156
SAUSA300_1235	guaC	guanosine monophosphate reductase	CDS	4.08394	6.79844e-11	5.01919e-09	14.8318	10.796	16.2374	128.184	195.957	385.871
SAUSA300_1099		conserved hypothetical protein	CDS	4.08394	8.33764e-06	0.000167011	8.2686	6.04578	3.89697	55.5223	52.2395	201.531
SAUSA300_1092	pyrP	uracil permease	CDS	3.94002	0.000579771	0.00456746	16.7439	13.1472	17.5905	54.9188	59.5578	614.298
SAUSA300_1501		putative competence protein ComG	CDS	3.93497	7.26278e-12	6.05387e-10	0.981896	1.53544	0.811869	18.8293	14.5586	18.0788
SAUSA300_0972	purF	amidophosphoribosyltransferase	CDS	3.81509	1.72484e-13	2.38143e-11	455.91	256.082	706.813	6733.53	6856.77	6379.46
SAUSA300_0973	purM	phosphoribosylformylglycinamidine cyclo-ligase	CDS	3.79573	5.80904e-14	1.15466e-11	248.368	159.973	382.336	3459.4	3905.74	3615.37
SAUSA300_0974	purN	phosphoribosylglycinamide formyltransferase	CDS	3.6305	6.42038e-14	1.18502e-11	162.271	109.544	244.048	2202.36	2081.72	2104.62
SAUSA300_1421		phiSLT ORF122-like protein, DNA polymerase	CDS	3.37473	5.25169e-07	1.6963e-05	0.206715	0.239912	0.541246	3.37962	3.73696	3.23515
SAUSA300_0976	purD	phosphoribosylamine--glycine ligase	CDS	3.36609	2.91457e-15	1.25521e-12	594.977	480.639	620.755	6050.72	5742.69	5697.73
SAUSA300_0975	purH	bifunctional purine biosynthesis protein	CDS	3.32054	4.28518e-13	5.03314e-11	749.704	427.523	796.173	6788.93	6349.17	6576.93
SAUSA300_1397		phiSLT ORF213-like protein, major tail protein	CDS	3.31187	7.8796e-10	4.73509e-08	0.930218	2.73499	1.02837	16.3549	14.4029	16.366
SAUSA300_0408		putative surface protein	CDS	3.26636	1.54919e-05	0.000259729	11.8861	14.3467	39.8357	88.3529	165.594	381.494
SAUSA300_1962		phiPVL ORF39-like protein	CDS	3.2288	1.62451e-12	1.57564e-10	4.96116	3.59868	7.90219	52.6858	45.3885	56.1394
SAUSA300_0407		exotoxin	CDS	3.06279	0.000197274	0.001895	2.79065	4.17447	7.79394	15.6911	32.1534	75.4234
SAUSA300_2207		xanthine/uracil permease family protein	CDS	3.01729	5.39296e-12	4.80532e-10	294.155	380.98	399.115	2585.29	2776.87	3335.63
SAUSA300_1334		putative membrane protein	CDS	2.89364	2.46154e-06	6.36061e-05	59.0171	70.63	61.4314	293.484	254.269	872.349
SAUSA300_1267	trpB	tryptophan synthase, beta subunit	CDS	2.73436	3.90109e-13	4.8002e-11	8.88875	7.00542	9.6883	62.1608	46.8677	61.2141
SAUSA300_0799	int	integrase	CDS	2.68348	1.52756e-08	8.05553e-07	13.1781	10.5561	14.0724	105.915	56.3658	80.5616
SAUSA300_0131		putative Bacterial sugar transferase	CDS	2.6137	1.25621e-10	9.01681e-09	2.94569	2.73499	4.00522	23.8987	18.1398	17.2541
SAUSA300_0228	fadE	acyl-CoA synthetase FadE	CDS	2.60867	2.62469e-11	2.05521e-09	4.39269	4.51034	5.57483	29.8131	24.5238	34.0008
SAUSA300_1888		conserved hypothetical protein	CDS	2.55161	7.50106e-14	1.29218e-11	64.2367	87.7118	60.2948	404.649	351.508	488.381
SAUSA300_1428		conserved hypothetical phage protein	CDS	2.54887	4.70903e-06	0.000106738	0.310073	0.239912	0.324747	1.99156	0.934239	2.2202
SAUSA300_2476	ptsG	phosphotransferase system, glucose-specific IIABC component	CDS	2.52299	6.03463e-05	0.000718594	147.388	292.5	128.925	1248.04	1004.77	1016.85
SAUSA300_0735		competence protein F	CDS	2.47805	4.36165e-10	2.74891e-08	4.23766	4.17447	4.92534	26.3127	18.4512	29.5604
SAUSA300_1889	purB	adenylosuccinate lyase	CDS	2.473	1.55341e-10	1.05632e-08	216.482	277.29	281.285	1103.63	1262.78	1936.78
SAUSA300_0191	ptsG	PTS system, glucose-specific IIBC component domain protein	CDS	2.45192	5.43022e-06	0.000119929	501.181	622.763	439.87	2956.68	1808.38	3791.34
SAUSA300_0221	pflA	pyruvate formate-lyase activating enzyme	CDS	2.38411	0.00665818	0.0291112	1070.58	1021.35	292.76	6003.29	4996.08	1449.54
SAUSA300_1236		conserved hypothetical protein	CDS	2.355	7.23149e-08	3.27827e-06	73.7973	58.7304	66.4109	200.544	273.81	543.442
SAUSA300_1400		phiSLT ORF92-like protein, uncharacterized phage protein (possible DNA packaging)	CDS	2.29775	2.75652e-06	6.84889e-05	0.465109	0.527806	0.865993	3.07787	2.72486	3.36202
SAUSA300_0525	rplL	ribosomal protein L7/L12	CDS	2.29528	2.25172e-07	8.95143e-06	307.282	613.694	417.192	1892.41	1855.79	2820.35
SAUSA300_2318		acetyltransferase, GNAT family	CDS	2.24334	1.04419e-12	1.12425e-10	7.70013	8.68481	7.52332	42.4263	27.9493	42.8816
SAUSA300_0215		conserved hypothetical protein	CDS	2.23487	3.2855e-06	8.00917e-05	15.2969	17.4656	12.1239	45.5645	42.43	123.38
SAUSA300_2081	pyrG	CTP synthase	CDS	2.18729	8.30558e-06	0.000167011	153.693	167.842	194.307	528.126	581.72	1239.57
SAUSA300_0608		conserved hypothetical protein	CDS	2.17544	0.0199407	0.0657766	0	0.191929	0	0.362102	0.311413	0.317172
SAUSA300_0524	rplJ	ribosomal protein L10	CDS	2.15658	9.1184e-08	4.0624e-06	536.942	891.368	708.004	2706.59	2524	4294.38
SAUSA300_1134	rplS	50S ribosomal protein L19	CDS	2.15549	2.84079e-07	1.0795e-05	132.866	259.393	199.287	738.809	744.667	1152.09
SAUSA300_0892	oppA	oligopeptide ABC transporter, oligopeptide-binding protein	CDS	2.1232	1.44317e-08	7.76904e-07	2.4289	1.48745	3.5181	10.2596	9.18669	12.8772
SAUSA300_2442	gntP	gluconate permease	CDS	2.0707	0.00857893	0.0348633	74.5724	101.147	40.6476	438.505	340.297	130.357
SAUSA300_2185	rplO	50S ribosomal protein L15	CDS	2.04546	1.59224e-07	6.63603e-06	502.369	491.003	947.559	2064.28	2318.47	3629.46
SAUSA300_1091	pyrR	PyrR bifunctional protein	CDS	2.03212	0.00204691	0.0119126	11.5244	18.9051	14.7219	26.9766	23.7452	133.973
SAUSA300_1564	accB	acetyl-CoA carboxylase, biotin carboxyl carrier protein	CDS	2.02048	2.17954e-06	5.80613e-05	9.76728	3.74262	10.446	32.2874	25.458	39.3293
SAUSA300_2291	gltS	sodium/glutamate symporter	CDS	2.01832	2.80097e-05	0.000402713	20.5165	28.9334	22.6241	74.2309	54.8866	162.899
SAUSA300_1655	ald	alanine dehydrogenase	CDS	1.98887	4.72756e-05	0.000595903	117.828	115.254	75.612	467.534	374.007	383.841
SAUSA300_0220	pflB	formate acetyltransferase	CDS	1.95228	0.00680779	0.0295157	4747.42	4293.85	2045.53	19085.1	17386.3	6432.94
SAUSA300_0399		exotoxin	CDS	1.93284	6.3008e-05	0.000746847	1.13693	1.6314	1.46136	5.67293	4.8269	5.70909
SAUSA300_2441	fnbA	fibronectin binding protein A	CDS	1.93207	0.000622919	0.00479055	54.6761	57.9627	94.6098	180.206	229.901	380.733
SAUSA300_0418		staphylococcal tandem lipoprotein	CDS	1.89514	2.09709e-06	5.70409e-05	7.2867	9.02068	10.1213	42.7884	29.5842	25.9446
SAUSA300_2187	rpsE	30S ribosomal protein S5	CDS	1.89292	2.28816e-06	6.03328e-05	1099.21	865.17	1842.29	3774.31	3861.44	6501.64
SAUSA300_1266	trpF	N-(5'phosphoribosyl)anthranilate isomerase	CDS	1.87588	0.000180527	0.00176031	1.60204	1.29552	4.11347	8.93185	8.01889	8.6905
SAUSA300_0193		conserved hypothetical protein	CDS	1.87372	0.000625331	0.00479483	12.2995	12.9073	14.5595	59.6261	50.3711	35.7769
SAUSA300_2612	hisG	ATP phosphoribosyltransferase hisG	CDS	1.86947	0.00412083	0.0205543	1.13693	1.05561	2.43561	4.76768	4.28193	7.80242
SAUSA300_1265	trpC	indole-3-glycerol phosphate synthase	CDS	1.84928	2.30522e-05	0.000346319	6.25313	3.50271	5.89958	17.3205	18.1398	20.9333
SAUSA300_2186	rpmD	50S ribosomal protein L30	CDS	1.83394	1.87375e-06	5.20621e-05	263.613	189.003	409.615	793.788	841.75	1438.31
SAUSA300_2189	rplF	50S ribosomal protein L6	CDS	1.82305	1.19682e-05	0.000216265	995.126	825.489	1810.3	3155.12	3516.4	6175.65
SAUSA300_2192	rplE	50S ribosomal protein L5	CDS	1.8223	4.97207e-06	0.00011172	1016.37	710.955	1727.93	2999.95	3318.5	5900.79
SAUSA300_2182	infA	translation initiation factor IF-1	CDS	1.80699	3.07167e-07	1.15032e-05	344.594	296.243	510.503	1082.62	1198.08	1747.93
SAUSA300_2190	rpsH	30S ribosomal protein S8	CDS	1.80177	5.31111e-06	0.00011831	989.7	606.401	1312.58	2432.96	2793.45	4914.57
SAUSA300_2200	rpsS	30S ribosomal protein S19	CDS	1.80075	3.88074e-05	0.00051307	193.382	174.224	411.996	686.425	671.874	1357.75
SAUSA300_2195	rpsQ	30S ribosomal protein S17	CDS	1.77512	1.91081e-05	0.000297616	594.306	383.043	983.606	1563.68	1807.68	3340.26
SAUSA300_2181	rpmJ	50S ribosomal protein L36	CDS	1.77199	3.55811e-05	0.000483902	107.027	77.7314	148.355	299.398	358.67	479.563
SAUSA300_0479		ribosomal protein L25, Ctc-form	CDS	1.74516	3.31813e-06	8.01313e-05	289.401	378.869	364.746	835.249	931.359	1696.42
SAUSA300_2188	rplR	50S ribosomal protein L18	CDS	1.74489	7.80951e-06	0.000161438	622.471	439.95	964.987	1792.34	1763.3	3239.53
SAUSA300_0880		conserved hypothetical protein	CDS	1.73498	3.6224e-07	1.28223e-05	3.46248	4.12648	1.78611	10.7424	10.5102	10.0861
SAUSA300_2191	rpsN	30S ribosomal protein S14	CDS	1.72863	2.80527e-05	0.000402713	381.389	254.93	710.169	1077.25	1153.4	2231.68
SAUSA300_1426		conserved hypothetical phage protein	CDS	1.72753	0.00514299	0.0241188	0.310073	0.479824	0.378872	1.75016	1.01209	1.14182
SAUSA300_2193	rplX	50S ribosomal protein L24	CDS	1.71926	4.23834e-05	0.000552611	750.944	480.879	1389.76	2044.79	2367.44	4219.65
SAUSA300_0134		polysaccharide extrusion protein	CDS	1.71605	4.83378e-07	1.60134e-05	31.9891	46.159	23.9231	119.916	106.192	109.361
SAUSA300_2197	rplP	50S ribosomal protein L16	CDS	1.71208	1.91193e-05	0.000297616	614.047	532.556	1336.34	2073.7	2149.22	3911.93
SAUSA300_0965	folD	methylenetetrahydrofolate dehydrogenase/methenyltetrahydrofolate cyclohydrolase	CDS	1.70816	4.51871e-07	1.53636e-05	546.71	560.434	321.987	1907.37	1652.05	1110.29
SAUSA300_0531		30S ribosomal protein S7	CDS	1.69934	1.31847e-05	0.000233352	1770.57	1780.91	2342.02	5650.72	4530.13	8958.45
SAUSA300_2155	lacA	galactose-6-phosphate isomerase	CDS	1.69797	0.000691493	0.00512159	0.981896	0.719735	1.40724	3.13822	4.12622	2.85454
SAUSA300_2183	adk	adenylate kinase	CDS	1.69149	1.61985e-06	4.65078e-05	1518.58	1364.14	1993.14	4195.19	4665.98	6887.38
SAUSA300_1942		conserved hypothetical phage protein	CDS	1.68828	1.91132e-08	9.87769e-07	6.92495	8.34893	9.52593	31.5632	21.6432	26.7058
SAUSA300_1132	rimM	16S rRNA processing protein RimM	CDS	1.68711	1.30638e-05	0.000232806	26.3045	22.7436	24.5726	47.3147	61.8155	127.947
SAUSA300_2321		putative membrane protein	CDS	1.68623	1.04485e-07	4.57608e-06	16.0204	21.9279	28.0365	70.8513	54.1859	87.2856
SAUSA300_1149	rpsB	30S ribosomal protein S2	CDS	1.68431	2.99712e-08	1.48934e-06	385.627	475.073	537.241	1082.87	1236.62	2173.32
SAUSA300_2196	rpmC	50S ribosomal protein L29	CDS	1.68121	0.000116652	0.00124557	206.095	171.153	486.093	683.769	769.969	1314.87
SAUSA300_2074	rpmE	50S ribosomal protein L31 type B	CDS	1.6676	3.30109e-05	0.000456151	201.34	316.156	293.951	660.474	674.287	1243.12
SAUSA300_0194		sucrose-specific PTS tranporter protein	CDS	1.66054	0.00242982	0.0136207	30.3871	29.3172	27.3329	114.605	106.581	54.046
SAUSA300_2151	lacF	PTS system, lactose-specific IIA component	CDS	1.64709	0.00329769	0.017557	0.41343	1.24754	0.757744	2.59506	2.3356	2.72767
SAUSA300_2133		transporter gate domain protein	CDS	1.64341	5.7266e-05	0.000688258	57.4668	90.8786	100.834	174.835	167.54	436.047
SAUSA300_0916		conserved hypothetical protein	CDS	1.63536	0.000983828	0.00679735	86.5619	139.533	69.929	416.598	289.069	214.091
SAUSA300_0532	fusA	translation elongation factor G	CDS	1.62979	0.000174265	0.00171555	9256.65	8672.91	9946.2	27029.8	20715.4	38521.3
SAUSA300_0523	rplA	ribosomal protein L1	CDS	1.62954	1.34554e-05	0.000236523	1042.46	1534.72	1677.1	3611.54	3070.22	6481.59
SAUSA300_0721		transferrin receptor	CDS	1.62668	1.03748e-05	0.00019694	45.0639	41.7926	52.8256	126.555	122.463	182.31
SAUSA300_2194	rplN	50S ribosomal protein L14	CDS	1.6265	4.53343e-05	0.000581817	1097.66	606.977	1571.07	2448.11	2690.45	4975.53
SAUSA300_1388		phiSLT ORF488-like protein	CDS	1.62114	1.56985e-05	0.000260032	1.80876	1.82333	3.46397	8.9922	6.38397	6.40686
SAUSA300_0212		oxidoreductase, Gfo/Idh/MocA family	CDS	1.61458	0.00223546	0.0128938	53.6425	46.111	38.645	182.198	160.3	81.3862
SAUSA300_0148		conserved hypothetical protein	CDS	1.61299	0.0120009	0.0451386	0.671824	0.287894	0.108249	1.75016	0.700679	0.824646
SAUSA300_2198	rpsC	30S ribosomal protein S3	CDS	1.60772	1.85928e-05	0.000296566	1148.97	837.724	1802.35	2853.24	2919.65	5774.87
SAUSA300_1138	sucC	succinyl-CoA synthetase, beta subunit	CDS	1.60251	2.46498e-08	1.24892e-06	330.072	325.944	313.598	984.314	1012.09	948.089
SAUSA300_1139	sucD	succinyl-CoA synthetase, alpha subunit	CDS	1.60001	5.23042e-08	2.45735e-06	396.479	475.505	380.604	1381.6	1283.72	1131.92
SAUSA300_1640	icd	isocitrate dehydrogenase, NADP-dependent	CDS	1.59423	4.61629e-06	0.000105562	101.652	109.496	70.2537	310.08	300.903	238.767
SAUSA300_1399		phiSLT ORF110-like protein	CDS	1.58806	0.00380607	0.019475	0.41343	0.191929	0.432997	0.724204	1.08995	1.33212
SAUSA300_2171	rpsI	30S ribosomal protein S9	CDS	1.5828	7.93906e-06	0.000162814	240.926	303.344	420.007	753.474	668.137	1466.85
SAUSA300_1741		putative lipoprotein	CDS	1.57311	0.00360045	0.018533	0.620145	0.479824	0.324747	0.663854	1.01209	2.60081
SAUSA300_2539		aminotransferase	CDS	1.57299	0.000925764	0.00647184	27.2347	19.4808	22.4076	69.3425	62.6719	73.6472
SAUSA300_0214		conserved hypothetical protein	CDS	1.57262	0.00102954	0.00705659	46.4075	48.846	37.1295	169.705	148.855	75.2965
SAUSA300_2050		TENA/THI-4 family protein	CDS	1.56925	7.35416e-06	0.000153251	1.80876	1.39149	1.89436	4.82803	4.12622	6.15313
SAUSA300_2184		preprotein translocase, SecY subunit	CDS	1.56843	3.92114e-06	9.38168e-05	2831.69	2422.73	3611.95	7359.84	7116.02	11820.1
SAUSA300_0530	rpsL	ribosomal protein S12	CDS	1.56597	2.06982e-05	0.000318358	2137.43	1809.75	2517.55	5553.74	4365	9221.76
SAUSA300_0211		maltose ABC transporter, permease protein	CDS	1.55999	0.00754759	0.0314564	29.7153	32.3881	20.0261	104.466	86.0279	51.7624
SAUSA300_1927		phi77 ORF109-like protein	CDS	1.52789	5.83014e-05	0.000697458	0.671824	0.527806	0.541246	1.20701	1.63492	2.2202
SAUSA300_1330	ilvA	threonine dehydratase	CDS	1.52187	0.00506744	0.0238511	147.853	179.07	113.229	554.076	540.068	169.94
SAUSA300_1131	rpsP	30S ribosomal protein S16	CDS	1.51717	8.2344e-05	0.000927408	55.658	93.4217	87.0865	212.554	156.719	306.705
SAUSA300_2180	rpsM	30S ribosomal protein S13	CDS	1.51482	2.548e-06	6.51885e-05	870.684	516.002	920.28	1802.78	1844.58	2945.06
SAUSA300_0055		alcohol dehydrogenase, zinc-containing	CDS	1.51431	0.00347279	0.0182135	22.0151	20.2006	20.2426	91.129	60.4141	26.8961
SAUSA300_0195		RpiR family transcriptional regulator	CDS	1.51362	0.00405142	0.0202885	23.9789	24.471	15.1008	82.0764	72.4035	27.0864
SAUSA300_2179	rpsK	30S ribosomal protein S11	CDS	1.50783	1.47343e-05	0.000253822	985.514	824.337	1473.81	2641.41	2593.76	4102.93
SAUSA300_2611	hisD	histidinol dehydrogenase hisD	CDS	1.50678	0.00353733	0.0183224	4.8578	4.79824	9.74242	15.2083	13.0015	26.8327
SAUSA300_2177	rplQ	50S ribosomal protein L17	CDS	1.50629	1.08373e-05	0.000198607	955.85	671.801	1033.29	2125.3	2203.79	3230.07
SAUSA300_1133	trmD	tRNA (guanine-N1)-methyltransferase	CDS	1.50505	1.90124e-05	0.000297616	51.0069	55.8035	55.8024	104.346	112.031	245.174
SAUSA300_0529		conserved hypothetical protein	CDS	1.50464	1.04763e-05	0.00019694	207.025	217.312	355.382	647.438	517.101	1047.87
SAUSA300_0576		putative Pyridine nucleotide-disulphide oxidoreductase	CDS	1.50095	0.00030625	0.00271941	19.0178	22.8396	14.5054	40.6761	37.7588	81.1325
SAUSA300_0879		isopropylmalate synthase-related protein	CDS	1.49935	2.57583e-06	6.52544e-05	2.6873	2.35114	1.94848	7.18169	5.68329	6.91434
SAUSA300_0736	yfiA/hpf	hibernation-promoting factor	CDS	1.48553	0.00353738	0.0183224	317.876	502.231	262.667	1434.23	1021.43	576.427
SAUSA300_0213		oxidoreductase, Gfo/Idh/MocA family	CDS	1.47853	0.00204358	0.0119126	40.6195	38.5778	33.8279	129.934	126.434	58.6767
SAUSA300_2199	rplV	50S ribosomal protein L22	CDS	1.47288	0.000158834	0.00162868	518.131	367.977	1074.86	1334.1	1427.91	2681.05
SAUSA300_2550	nrdG	anaerobic ribonucleotide reductase, small subunit	CDS	1.46637	0.0249075	0.0771348	131.419	236.937	62.2974	618.048	484.559	87.6028
SAUSA300_2178	rpoA	DNA-directed RNA polymerase alpha subunit	CDS	1.46554	2.03137e-05	0.000314315	2312.83	1736.77	2758.13	5141.06	5284.68	8374.91
SAUSA300_0414		staphylococcal tandem lipoprotein	CDS	1.42249	0.00679855	0.0295157	2.11883	0.863682	1.08249	3.74172	3.81481	3.36202
SAUSA300_2411	opp-1A	oligopeptide permease, peptide-binding protein	CDS	1.4182	9.08448e-07	2.76168e-05	69.4046	59.4501	92.8778	177.008	180.464	235.088
SAUSA300_1601	rpmA	50S ribosomal protein L27	CDS	1.41632	9.19261e-06	0.000182503	221.185	331.75	311.433	591.554	579.695	1135.79
SAUSA300_1759		conserved hypothetical protein	CDS	1.416	1.09496e-06	3.25217e-05	4.03094	5.56595	5.30421	11.5873	12.6122	15.6048
SAUSA300_0432		sodium dependent transporter	CDS	1.41517	0.00151806	0.00952172	20.7232	29.5092	35.3434	64.937	57.4557	105.808
SAUSA300_1383		phiSLT ORF484-like protein, lysin	CDS	1.38789	4.11533e-07	1.41787e-05	3.66919	1.87131	2.8686	8.3887	6.61753	6.97777
SAUSA300_1931		phi77 ORF100-like protein	CDS	1.38744	0.00117494	0.00782484	2.37722	1.87131	2.16498	4.28487	4.8269	7.67555
SAUSA300_0987		cytochrome D ubiquinol oxidase, subunit II	CDS	1.3782	0.000418478	0.00356672	138.137	172.065	91.4705	314.244	303.238	426.723
SAUSA300_1595	tgt	queuine tRNA-ribosyltransferase	CDS	1.37535	1.4512e-05	0.000252736	256.843	277.194	209.137	562.043	445.554	920.432
SAUSA300_0210		maltose ABC transporter, permease protein	CDS	1.37534	0.0126024	0.0465164	55.9681	57.4349	35.7763	170.671	124.487	91.9163
SAUSA300_1027	rpmF	50S ribosomal protein L32	CDS	1.3657	0.000138258	0.00144639	50.9036	67.4152	56.8849	133.736	114.6	203.18
SAUSA300_2201	rplB	50S ribosomal protein L2	CDS	1.36327	0.000142521	0.00147309	2095.94	1762.1	3683.07	4906.3	4514.17	9980.25
SAUSA300_0192		conserved hypothetical protein	CDS	1.36255	0.00482826	0.02319	46.6142	38.146	31.0134	113.097	110.007	74.6622
SAUSA300_0864	argG	argininosuccinate synthase	CDS	1.35855	0.0175031	0.0599047	28.9918	32.724	46.2765	72.4204	78.9432	125.536
SAUSA300_1641	gltA	citrate synthase II	CDS	1.35422	6.77993e-06	0.000143774	96.9493	88.4795	72.0939	238.806	234.728	184.911
SAUSA300_2362	gpmA	2,3-bisphosphoglycerate-dependent phosphoglycerate mutase	CDS	1.35036	3.26298e-05	0.000453309	592.704	712.106	544.71	1972.37	1623.79	1119.74
SAUSA300_0367	ssb	single-strand binding protein	CDS	1.34954	1.5238e-05	0.000259047	630.274	817.188	1256.83	1938.57	1966.26	2986.49
SAUSA300_0400		exotoxin	CDS	1.34558	0.0224103	0.0714035	0.41343	0.431841	0.432997	0.362102	1.79063	1.20525
SAUSA300_1602		conserved hypothetical protein	CDS	1.34211	1.45734e-05	0.000252736	359.994	424.452	378.006	661.017	749.182	1536.89
SAUSA300_1207		conserved hypothetical protein	CDS	1.34057	3.20885e-05	0.000448198	4.03094	3.69464	2.43561	10.3803	5.06046	10.2764
SAUSA300_2351		Zn-binding lipoprotein adcA-like protein	CDS	1.33932	4.63639e-05	0.000587277	46.7693	47.2146	59.7535	86.4217	144.106	158.522
SAUSA300_0368	rpsR	ribosomal protein S18	CDS	1.32762	0.00157505	0.00980709	55.9164	125.906	258.661	367.835	236.674	500.941
SAUSA300_1262	trpE	anthranilate synthase component I	CDS	1.32586	0.00117878	0.00783023	8.2686	7.6292	10.8249	16.0532	23.7452	27.2133
SAUSA300_0209		putative maltose ABC transporter, maltose-binding protein	CDS	1.32325	0.00713519	0.0304749	28.8884	34.9791	20.7838	78.8779	54.5751	78.4048
SAUSA300_1678	fhs	formate-tetrahydrofolate ligase	CDS	1.31555	8.12983e-07	2.53102e-05	484.798	644.403	644.407	1575.75	1719.93	1118.85
SAUSA300_1009	typA	GTP-binding protein	CDS	1.31271	0.00243001	0.0136207	293.225	274.987	489.178	461.559	644.625	1520.39
SAUSA300_1415		phiSLT ORF 77-like protein	CDS	1.30334	0.0132384	0.0483849	0.465109	0.335877	0.59537	1.62946	0.700679	1.07838
SAUSA300_2644	gidB	glucose-inhibited division protein B	CDS	1.30114	0.00132028	0.00857186	64.2884	45.5353	68.3593	90.5858	87.1957	261.222
SAUSA300_0366	rpsF	ribosomal protein S6	CDS	1.30039	4.55872e-05	0.000581817	501.129	633.031	1050.72	1555.05	1509.73	2316.43
SAUSA300_1166	rpsO	30S ribosomal protein S15	CDS	1.29653	9.99644e-06	0.000191339	735.234	719.495	760.126	1597.9	1259.04	2583.55
SAUSA300_2407		oligopeptide ABC transporter, ATP-binding protein	CDS	1.29026	9.70462e-06	0.00018848	27.4414	29.4612	29.6061	74.9551	54.2637	82.3377
SAUSA300_2481		conserved hypothetical protein	CDS	1.28731	0.0239773	0.0751608	82.531	91.8862	54.2328	178.999	128.847	250.248
SAUSA300_1305	sucB	2-oxoglutarate dehydrogenase, E2 component, dihydrolipoamide succinyltransferase	CDS	1.27893	0.00146623	0.00930891	148.266	132.815	165.675	389.26	367.779	327.067
SAUSA300_1746		conserved hypothetical protein	CDS	1.27699	7.48456e-05	0.000863398	3.1524	3.50271	1.84024	8.7508	6.69538	5.20161
SAUSA300_1498	gcvT	aminomethyltransferase (glycine cleavage system T protein)	CDS	1.2726	5.24945e-07	1.6963e-05	106.2	113.718	114.149	224.503	290.782	291.861
SAUSA300_2505		acetyltransferase, GNAT family	CDS	1.27185	0.00750058	0.031311	11.576	15.3544	11.1497	13.6995	24.4459	53.8557
SAUSA300_1545	rpsT	30S ribosomal protein S20	CDS	1.27143	0.000464096	0.00380706	168.524	223.79	287.456	480.992	362.173	797.75
SAUSA300_0522	rplK	ribosomal protein L11	CDS	1.26745	0.000105261	0.00114284	1082.62	1463.41	1632.34	2831.76	2447.47	4779.58
SAUSA300_1234	rpmN	30S ribosomal protein S14-2	CDS	1.25622	1.70553e-05	0.000277175	7.07999	8.63682	10.013	18.1051	15.8042	27.5305
SAUSA300_2613		conserved hypothetical protein	CDS	1.2482	0.0072919	0.0309067	3.25576	2.20719	4.38409	7.30239	6.07256	9.95919
SAUSA300_2115	tnp	IS1181, transposase	CDS	1.246	0.00151817	0.00952172	0.671824	1.29552	1.13662	2.53471	2.25774	2.60081
SAUSA300_1329		amino acid permease	CDS	1.24309	0.0422658	0.115694	282.424	327.911	122.43	865.424	706.674	162.519
SAUSA300_1732		putative transposase	CDS	1.24146	0.0006149	0.00475719	2.48058	3.40675	1.13662	5.31083	6.15041	5.26505
SAUSA300_0448	treP	PTS system, trehalose-specific IIBC component	CDS	1.24065	0.0278104	0.0838612	672.444	1061.75	391.267	2131.03	1631.03	1260.63
SAUSA300_0538		NAD dependent epimerase/dehydratase family	CDS	1.23317	0.00403374	0.0202786	238.394	248.405	134.5	584.01	444.62	431.988
SAUSA300_1390		phiSLT ORF96-like protein	CDS	1.23278	0.00486511	0.0232374	0.775181	0.719735	0.487121	2.17261	1.08995	1.39555
SAUSA300_1675	tyrS	tyrosyl-tRNA synthetase	CDS	1.22155	3.01375e-06	7.4167e-05	183.821	206.756	223.102	433.798	417.371	579.916
SAUSA300_0526		Methyltransferase small domain	CDS	1.21965	9.7741e-06	0.00018848	124.339	116.789	145.325	241.824	267.426	390.755
SAUSA300_0533	tuf	translation elongation factor Tu	CDS	1.21297	0.00119991	0.00792982	13813.1	15408.6	12884	35258.4	25521.3	36827.7
SAUSA300_1625	rplT	50S ribosomal protein L20	CDS	1.21201	0.000405451	0.00346916	253.174	328.823	403.878	617.505	482.067	1184.25
SAUSA300_2202	rplW	50S ribosomal protein L23	CDS	1.20952	0.00105214	0.00717343	675.441	451.322	962.714	1077.07	1033.19	2721.78
SAUSA300_1201	glnA	glutamine synthetase, type I	CDS	1.20842	0.00234579	0.0133094	971.612	1246.87	872.542	2628.98	3069.99	1444.02
SAUSA300_0355		acetyl-CoA acetyltransferase	CDS	1.20218	3.32452e-05	0.000456944	75.0892	140.732	101.592	233.073	245.938	251.39
SAUSA300_0577		putative transcriptional regulator	CDS	1.20177	0.0231744	0.0731995	4.08262	2.30315	2.32736	3.50032	5.839	10.7204
SAUSA300_0202		peptide ABC transporter, permease protein	CDS	1.19947	3.73499e-05	0.000500062	20.9816	15.6902	32.3665	59.0226	43.7535	55.6953
SAUSA300_0450	treR	trehalose operon repressor	CDS	1.1967	0.00914326	0.0365165	83.8229	105.321	53.6375	211.649	197.202	147.738
SAUSA300_2470	sdaAB	L-serine dehydratase, iron-sulfur-dependent, beta subunit	CDS	1.19452	0.00188683	0.0113122	8.2686	10.0763	10.1213	17.924	14.4029	32.7955
SAUSA300_1405		phiSLT ORF 101-like protein, terminase, small subunit	CDS	1.19383	0.0427601	0.116676	0.155036	0.191929	0.378872	0.482803	0.700679	0.507474
SAUSA300_0337	glpT	glycerol-3-phosphate transporter	CDS	1.18287	0.000440188	0.00371715	46.2008	76.196	65.9779	147.738	104.713	175.206
SAUSA300_2648	rpmH	50S ribosomal protein L34	CDS	1.17975	0.00647519	0.0285108	32.4543	82.7216	128.113	151.721	120.673	278.667
SAUSA300_2249	ssaA	secretory antigen precursor SsaA	CDS	1.17818	0.0177846	0.0605472	162.426	171.105	176.121	232.288	211.138	709.83
SAUSA300_1026		conserved hypothetical protein	CDS	1.16495	0.000588792	0.00462443	493.17	632.599	707.084	1060.42	1007.27	2042.01
SAUSA300_1627	infC	translation initiation factor IF-3	CDS	1.16402	0.000595998	0.00465275	217.774	289.574	382.931	486.786	493.045	1015.08
SAUSA300_2647	rnpA	ribonuclease P protein component	CDS	1.15705	0.0199741	0.0657766	3.30744	5.61394	7.73982	5.79363	10.7438	20.6161
SAUSA300_2408		oligopeptide ABC transporter, ATP-binding protein	CDS	1.15638	2.61923e-05	0.00038455	28.3716	26.3903	29.0649	61.7987	52.0838	72.9494
SAUSA300_0618		ABC transporter, substrate-binding protein	CDS	1.15525	1.50596e-05	0.000257708	1537.86	1413.61	2026.59	3776.24	3589.58	3721.44
SAUSA300_0637		dihydroxyacetone kinase, DhaL subunit	CDS	1.15151	0.00679442	0.0295157	14.6251	11.2759	8.98468	31.9253	28.4943	17.1273
SAUSA300_0986		cytochrome D ubiquinol oxidase, subunit I	CDS	1.14641	0.00108764	0.00733429	147.853	193.177	129.358	307.062	332.978	401.285
SAUSA300_1331	ald	alanine dehydrogenase	CDS	1.14503	0.0198217	0.0656658	235.087	259.105	201.993	636.877	673.586	229.252
SAUSA300_1089	lspA	lipoprotein signal peptidase	CDS	1.1424	0.00046394	0.00380706	41.0329	38.098	34.3691	63.0661	64.2289	123.253
SAUSA300_2298		multidrug resistance protein B, drug resistance transporter	CDS	1.1402	0.000293789	0.00262682	74.3657	81.3781	113.066	141.461	155.006	295.984
SAUSA300_1920	chs	chemotaxis-inhibiting protein CHIPS	CDS	1.13669	0.0010559	0.00718015	83.0994	101.867	128.221	193.906	215.42	279.301
SAUSA300_1335		conserved hypothetical protein	CDS	1.13451	0.000223283	0.0021057	16.5889	19.9127	12.8817	25.4075	29.8957	53.1579
SAUSA300_1124	fabG	3-oxoacyl-(acyl-carrier-protein) reductase	CDS	1.13372	1.07065e-05	0.000197611	285.887	304.592	358.467	627.1	622.982	832.131
SAUSA300_0619		ABC transporter, permease protein	CDS	1.13024	2.13796e-06	5.75469e-05	1265.46	1083.2	946.531	2467.91	2342.45	2402.7
SAUSA300_1977		conserved hypothetical protein	CDS	1.12099	0.00184878	0.0111099	2.11883	2.78298	2.81448	5.91433	4.12622	6.72404
SAUSA300_1150	tsf	translation elongation factor Ts	CDS	1.11749	4.39319e-06	0.0001032	644.382	887.77	924.177	1382.02	1741.73	2205.74
SAUSA300_2455		putative fructose-1,6-bisphosphatase	CDS	1.1163	0.00858091	0.0348633	98.9131	114.486	51.6349	224.322	175.17	175.142
SAUSA300_1192	glpK	glycerol kinase	CDS	1.11498	9.47264e-06	0.000185434	65.2703	71.7816	79.1843	144.78	130.716	192.84
SAUSA300_2152	lacD	tagatose 1,6-diphosphate aldolase	CDS	1.11375	0.00743378	0.0311833	3.25576	3.16684	2.97685	8.20764	5.52758	6.59717
SAUSA300_2410		oligopeptide ABC transporter, permease protein	CDS	1.11122	1.25703e-06	3.69109e-05	27.8032	27.5419	32.2041	62.1005	51.7724	75.2331
SAUSA300_2153	lacC	tagatose-6-phosphate kinase	CDS	1.10976	0.00179546	0.0108626	4.65109	2.87894	3.3016	9.65605	8.01889	5.70909
SAUSA300_2204	rplC	50S ribosomal protein L3	CDS	1.10511	0.00647672	0.0285108	1318.53	946.596	2287.79	1943.94	2115.27	5734.71
SAUSA300_1924		holin	CDS	1.10332	0.00679139	0.0295157	1.60204	1.15158	1.51549	2.35366	3.42554	3.42545
SAUSA300_1594	yajC	preprotein translocase, YajC subunit	CDS	1.10195	0.000169362	0.00169625	28.3716	42.1285	57.4262	85.2147	61.7376	127.566
SAUSA300_2205	rpsJ	30S ribosomal protein S10	CDS	1.09216	0.0157878	0.0552039	386.299	301.761	870.323	686.183	638.008	1998.05
SAUSA300_1742		conserved hypothetical protein	CDS	1.09018	0.0456356	0.122453	3.56583	3.93455	3.78872	6.09538	6.07256	11.8622
SAUSA300_1603	rplU	50S ribosomal protein L21	CDS	1.08754	0.0009292	0.00647184	625.261	805.144	792.492	1232.53	1049.46	2441.9
SAUSA300_1392		phiSLT ORF191-like protein	CDS	1.08452	0.00196613	0.0117062	3.1524	2.83096	2.11086	8.14729	4.04837	4.94788
SAUSA300_1934		phi77 ORF020-like protein, phage major tail protein	CDS	1.08364	0.0119052	0.0448442	1.39533	2.87894	6.92795	7.96624	6.69538	9.00767
SAUSA300_0449	treC	alpha,alpha-phosphotrehalase	CDS	1.07982	0.0145472	0.0520635	221.702	261.12	147.111	515.15	429.049	387.393
SAUSA300_1930		phi77 ORF001-like protein, phage tail tape measure protein	CDS	1.07601	0.000123457	0.00131097	41.7564	38.6258	68.63	86.6631	88.1299	139.302
SAUSA300_2569	arcB	ornithine carbamoyltransferase	CDS	1.07143	0.00234901	0.0133094	7.23503	4.84622	6.8197	13.5788	10.0431	16.0489
SAUSA300_2203	rplD	50S ribosomal protein L4	CDS	1.06668	0.00519479	0.0242369	1471.4	1274.94	2686.64	2697.96	2407.77	6274.16
SAUSA300_2551	nrdD	anaerobic ribonucleotide reductase, large subunit	CDS	1.06664	0.0425399	0.116198	429.037	576.028	216.282	1189.93	1086.99	281.395
SAUSA300_1090		conserved hypothetical protein	CDS	1.0642	0.000690417	0.00512159	150.075	157.43	149.546	260.774	233.171	461.738
SAUSA300_0241		PTS system, sorbitol-specific IIC component	CDS	1.06323	0.000287649	0.00258984	5.42627	3.02289	4.87121	9.89745	7.55177	10.3398
SAUSA300_2507		regulatory protein-like protein	CDS	1.05504	0.0278131	0.0838612	5.01284	5.23008	7.36094	10.9234	8.40815	17.1907
SAUSA300_0008	hutH	histidine ammonia-lyase	CDS	1.04972	0.0136369	0.0494912	19.1211	29.989	13.8018	47.8578	54.7308	27.7842
SAUSA300_2110	fmtB	truncated FmtB protein	CDS	1.04586	2.13136e-05	0.000325883	14.0566	18.2333	20.7838	33.5548	31.6084	44.404
SAUSA300_1743		conserved hypothetical protein	CDS	1.04478	0.0215233	0.0690027	2.17051	3.45473	2.48973	4.28487	4.35978	8.11959
SAUSA300_2150	lacE	PTS system, lactose-specific IIBC component	CDS	1.03074	8.29069e-05	0.000927408	15.5036	13.8669	14.3971	32.8306	28.4943	28.1014
SAUSA300_1264	trpD	anthranilate phosphoribosyltransferase	CDS	1.02914	0.00905953	0.0362381	9.50889	9.11665	18.1317	21.7865	24.5238	28.6723
SAUSA300_1122	plsX	fatty acid/phospholipid synthesis protein PlsX	CDS	1.02721	0.000378673	0.00329458	382.061	323.593	456.703	638.205	715.939	1014.82
SAUSA300_1936		conserved hypothetical phage protein	CDS	1.0272	0.0148825	0.0528973	3.10073	3.31078	6.3867	7.84554	6.69538	11.4816
SAUSA300_1939		phi77 ORF015-like protein, putative protease	CDS	1.02112	0.00325795	0.0174297	10.6975	9.11665	21.0003	21.364	23.9788	37.4262
SAUSA300_1048	sdhB	succinate dehydrogenase, iron-sulfur protein	CDS	1.01765	0.0241555	0.0753838	427.59	470.179	257.308	960.475	761.016	617.152
SAUSA300_1306	sucA	2-oxoglutarate dehydrogenase, E1 component	CDS	1.01509	0.00463419	0.0224667	476.375	377.381	404.202	857.035	844.786	840.568
SAUSA300_0720		putative iron compound ABC transporter, ATP-binding protein	CDS	1.0122	0.00847521	0.0345425	21.6534	9.45253	18.8895	34.7014	22.6553	43.3891
SAUSA300_0773		putative staphylocoagulase	CDS	1.01165	0.0126192	0.0465164	6.51152	6.04578	7.90219	10.0785	10.588	20.5527
SAUSA300_0792		conserved hypothetical protein	CDS	1.00964	0.00179922	0.0108626	2.94569	3.11885	2.43561	4.58662	5.91685	6.6606
SAUSA300_0170		aldehyde dehydrogenase	CDS	1.0062	0.00949547	0.0378063	63.2031	40.0653	23.2736	101.087	86.6507	66.4791
SAUSA300_2089	pdp	pyrimidine nucleoside phosphorylase	CDS	1.00378	0.00367424	0.0188378	306.61	244.902	221.153	600.184	544.895	404.33
SAUSA300_2409		oligopeptide ABC transporter, permease protein	CDS	1.00288	0.000249587	0.00227186	19.2245	20.8243	23.4901	48.8234	33.2433	45.2287
SAUSA300_0160	cap5I	capsular polysaccharide biosynthesis protein Cap5I	CDS	1.00117	9.81012e-05	0.0010787	25.5293	21.688	14.0724	42.9694	43.6757	36.0941
SAUSA300_1051		conserved hypothetical protein	CDS	-1.00122	0.000130853	0.0013801	144.08	146.922	141.373	70.7306	75.7512	69.524
SAUSA300_0172		conserved hypothetical protein	CDS	-1.00218	0.00654565	0.0287652	33.7462	38.9137	35.4516	26.2524	15.1035	12.56
SAUSA300_2405		putative membrane protein	CDS	-1.00594	0.000243798	0.0022419	119.791	122.211	76.1533	54.2549	50.6825	53.4751
SAUSA300_0085		conserved hypothetical protein	CDS	-1.0062	0.000136797	0.00143692	8.94042	8.92472	12.3404	4.88838	5.06046	5.07474
SAUSA300_0534		amidohydrolase	CDS	-1.00752	0.000288722	0.00259048	154.778	186.22	161.454	85.5164	83.7701	80.625
SAUSA300_0630		ABC transporter, ATP-binding protein	CDS	-1.00765	0.000671029	0.00505226	2060.12	1744.97	1508.83	1151.3	883.946	607.637
SAUSA300_0732		conserved hypothetical protein	CDS	-1.00866	0.00107106	0.00726411	63.0998	85.9364	62.0809	44.961	28.9614	30.9559
SAUSA300_0949	sspC	cysteine protease	CDS	-1.01172	0.00062737	0.00479622	76.0194	43.0882	69.3877	30.4769	29.7399	33.2396
SAUSA300_1180		conserved hypothetical protein	CDS	-1.01811	0.0122162	0.0455506	23.3071	34.3074	28.4695	18.8293	11.0552	12.56
SAUSA300_0808		conserved hypothetical protein	CDS	-1.02105	0.00484532	0.0231965	5.32291	4.0785	5.35833	2.65541	3.11413	1.52242
SAUSA300_2585		accessory secretory protein Asp3	CDS	-1.02691	0.000184495	0.00177886	27.3897	20.8723	37.2918	13.2167	11.9116	16.8101
SAUSA300_0346		putative membrane protein	CDS	-1.02998	0.000116391	0.00124557	22.6353	27.158	37.4001	14.8462	12.8458	14.9705
SAUSA300_0716		ribonucleoside-diphosphate reductase, alpha subunit	CDS	-1.03568	0.00227652	0.0130433	4280.71	4897.08	3068.38	2521.62	2442.1	1009.81
SAUSA300_2475		conserved hypothetical protein	CDS	-1.04047	0.000956422	0.00664354	34.8315	34.9312	47.359	16.9584	26.4701	13.5749
SAUSA300_1513		superoxide dismutase (Mn/Fe family)	CDS	-1.04391	0.000155581	0.00160168	1243.49	1767.57	1551.7	839.413	739.295	634.28
SAUSA300_1770		conserved hypothetical protein	CDS	-1.04621	0.002023	0.0118536	11.7828	16.0261	11.9615	7.12134	7.39606	4.75757
SAUSA300_0207		conserved hypothetical protein	CDS	-1.04645	0.0138108	0.0499121	4.28934	4.79824	5.68308	1.81051	3.42554	1.96646
SAUSA300_1228	thrB	homoserine kinase	CDS	-1.06291	0.00563892	0.025927	142.995	129.984	193.008	81.3522	70.3015	71.3636
SAUSA300_1050		non-canonical purine NTP pyrophosphatase, rdgB/HAM1 family	CDS	-1.06366	0.000201631	0.00192968	144.545	164.484	201.343	77.6105	88.9863	77.5802
SAUSA300_2271		phosphosugar-binding transcriptional regulator	CDS	-1.06676	0.000655093	0.0049641	15.607	18.1373	13.8018	8.9922	7.47391	6.21656
SAUSA300_2587		accessory secretory protein Asp1	CDS	-1.0737	0.000123792	0.00131097	50.0767	42.1765	70.1996	24.5626	24.6795	27.9111
SAUSA300_0740		conserved hypothetical protein	CDS	-1.07566	0.00466184	0.0225584	21.3433	23.1275	33.9902	10.0785	14.4807	12.6869
SAUSA300_1308	arlR	DNA-binding response regulator	CDS	-1.07938	8.75528e-05	0.000975157	130.489	118.372	114.798	44.1764	76.919	51.0646
SAUSA300_2593		conserved hypothetical protein	CDS	-1.08245	0.00273592	0.0150489	101.962	105.561	88.9808	57.0311	54.2637	28.7357
SAUSA300_0011		conserved hypothetical protein	CDS	-1.08408	0.00406829	0.0203336	31.9375	39.0576	37.8872	19.7346	18.6848	12.9406
SAUSA300_2389		putative drug transporter	CDS	-1.08556	0.00060932	0.00472818	557.975	819.683	730.844	345.023	365.365	283.171
SAUSA300_2509		transcriptional regulator, TetR family	CDS	-1.08814	0.000222405	0.00210511	25.7877	29.3652	31.5005	11.1045	12.3787	17.2541
SAUSA300_0473	purR	pur operon repressor	CDS	-1.10001	0.00176029	0.0106774	653.064	810.422	503.954	366.025	384.829	167.023
SAUSA300_1979		cation transport family protein	CDS	-1.10191	4.44231e-06	0.000103414	123.254	132.287	92.4448	57.7553	56.2879	48.0832
SAUSA300_1722		conserved hypothetical protein	CDS	-1.10199	0.000741096	0.00542379	45.0122	50.0456	23.1112	15.0876	23.2781	16.7467
SAUSA300_1799		putative sensor histidine kinase	CDS	-1.1042	0.000230551	0.00214297	135.657	148.649	211.627	80.9298	74.1163	75.6137
SAUSA300_1237	lexA	LexA repressor	CDS	-1.10579	0.000166061	0.00168276	901.588	679.862	700.589	439.712	360.85	259.763
SAUSA300_1451		oxidoreductase, short-chain dehydrogenase/reductase family	CDS	-1.10643	6.47264e-05	0.000760241	38.8107	46.9267	51.9055	23.6573	20.709	19.5378
SAUSA300_0952		aminotransferase, class I	CDS	-1.10734	0.000913928	0.00642695	218.963	226.573	282.963	117.019	102.455	118.622
SAUSA300_2005		conserved hypothetical protein	CDS	-1.10777	0.0141502	0.0508541	8.2686	11.5637	19.0519	4.70733	7.00679	6.34343
SAUSA300_0767		conserved hypothetical protein	CDS	-1.10824	0.0112168	0.0427495	51.162	50.5254	27.0623	17.8033	22.3439	19.6012
SAUSA300_0343		acetyltransferase, GNAT family	CDS	-1.11133	0.0136201	0.0494912	14.5217	18.2813	26.1422	9.41465	9.03098	8.81737
SAUSA300_1218		ABC transporter, permease protein	CDS	-1.12171	0.00341974	0.0181078	4.8578	5.13411	6.44083	3.62102	1.63492	2.2202
SAUSA300_1049	murI	glutamate racemase	CDS	-1.1242	4.9509e-05	0.000615054	200.565	189.098	259.581	88.6546	114.756	94.4537
SAUSA300_1458		glyoxalase family protein	CDS	-1.13763	5.3008e-05	0.00064916	258.135	318.987	293.301	154.255	122.385	118.939
SAUSA300_1213		conserved hypothetical protein	CDS	-1.13944	0.00785307	0.0324265	1.44701	2.15921	0.649495	0.543153	0.700679	0.697777
SAUSA300_0706		putative osmoprotectant ABC transporter, ATP-binding protein	CDS	-1.14115	0.000171189	0.00170135	195.036	172.832	249.623	80.5677	122.697	76.7555
SAUSA300_0409		conserved hypothetical protein	CDS	-1.14359	0.0495499	0.130783	28.7851	28.9813	33.8279	13.9409	14.6364	12.8772
SAUSA300_1059		putative exotoxin 1	CDS	-1.14937	0.000249694	0.00227186	9.40553	9.06867	7.52332	3.74172	3.58125	4.37697
SAUSA300_0389	guaA	GMP synthase	CDS	-1.1521	0.000103725	0.00113091	4199.57	3808.46	5203.54	2369.9	1916.2	1658.68
SAUSA300_2388	panE	2-dehydropantoate 2-reductase	CDS	-1.1524	4.25579e-05	0.000552611	286.042	284.679	340.335	142.004	139.202	128.645
SAUSA300_0715	nrdI	nrdI protein	CDS	-1.15541	0.00477998	0.0230438	317.618	345.953	264.453	156.609	197.669	62.4194
SAUSA300_2586		accessory secretory protein Asp2	CDS	-1.15858	1.53963e-05	0.000259729	60.3091	44.9115	70.8491	26.0713	24.6016	28.1648
SAUSA300_1723		conserved hypothetical protein	CDS	-1.16887	6.70277e-05	0.000783708	30.4388	37.6182	33.2866	14.5444	16.972	13.5749
SAUSA300_1670	serA	D-3-phosphoglycerate dehydrogenase	CDS	-1.17055	0.00599959	0.0269616	154.623	164.675	203.671	89.3185	85.0936	57.9155
SAUSA300_0045		HNH endonuclease family protein	CDS	-1.17317	0.013282	0.0484755	2.22219	2.25517	1.89436	1.26736	0.622826	0.88808
SAUSA300_0859		NADH-dependent flavin oxidoreductase	CDS	-1.18088	0.000719501	0.00531198	126.561	119.428	124.865	58.6605	69.3673	35.5866
SAUSA300_2392	opuCb	glycine betaine/carnitine/choline ABC transporter	CDS	-1.18368	0.001949	0.0116579	66.7173	67.4632	38.8073	37.1758	25.3802	13.5749
SAUSA300_2391	opuCc	glycine betaine/carnitine/choline ABC transporter	CDS	-1.19355	0.000455901	0.00378794	124.546	135.598	85.1921	73.8688	47.3348	29.7507
SAUSA300_2474		conserved hypothetical protein	CDS	-1.19453	1.68213e-05	0.000275103	67.1824	47.0707	59.4288	27.6405	28.65	19.6012
SAUSA300_2360		multidrug resistance protein	CDS	-1.20245	2.68982e-06	6.74807e-05	761.435	676.647	954.433	366.025	354.077	319.519
SAUSA300_0543		putative deaminase	CDS	-1.20592	0.000472461	0.00385386	56.6399	73.557	79.8879	26.0713	26.7815	38.1874
SAUSA300_0084		conserved hypothetical protein	CDS	-1.20715	0.0013193	0.00857186	3.1524	6.09376	8.38931	2.47436	2.41345	2.72767
SAUSA300_0373		conserved hypothetical protein	CDS	-1.21533	0.0115902	0.0438492	50.9036	62.1372	56.0731	27.0369	27.7936	18.0153
SAUSA300_0472	ispE	4-diphosphocytidyl-2C-methyl-D-erythritol kinase	CDS	-1.21756	1.97957e-07	7.9925e-06	228.523	228.492	306.399	109.174	112.965	106.126
SAUSA300_2159		aldo/keto reductase family protein	CDS	-1.22057	1.82962e-05	0.000293649	73.0221	60.3618	64.9495	37.4172	29.2728	18.3959
SAUSA300_1669		aminotransferase, class V	CDS	-1.23025	0.00404336	0.0202874	129.662	131.856	213.684	76.7053	70.0679	55.7588
SAUSA300_2261		conserved hypothetical protein	CDS	-1.23561	2.68123e-05	0.00038923	192.245	157.574	148.897	84.9129	77.0747	49.7959
SAUSA300_1256	msrA	peptide methionine sulfoxide reductase MsrA	CDS	-1.23685	0.000225222	0.00211622	51.8855	63.0488	65.7072	28.7871	26.4701	21.3774
SAUSA300_0612		putative Na+/H+ antiporter, MnhC component	CDS	-1.23692	0.00197573	0.0117363	6.8216	5.7099	4.38409	2.77612	2.95842	1.45899
SAUSA300_1005		Mn2+/Fe2+ transporter, NRAMP family	CDS	-1.24297	4.05829e-06	9.62075e-05	359.684	298.402	294.546	151.359	124.799	126.298
SAUSA300_0187	rocD	ornithine--oxo-acid transaminase	CDS	-1.24382	0.00228666	0.0130483	16.9506	15.7862	33.1784	9.8371	9.34239	8.62706
SAUSA300_0797		ABC transporter permease protein	CDS	-1.24393	0.00155415	0.00970027	157.775	134.447	233.331	81.7747	90.1541	49.9862
SAUSA300_0043		conserved hypothetical protein	CDS	-1.24927	2.94556e-05	0.000418205	8.37196	6.71753	8.65993	3.56067	3.03628	3.36202
SAUSA300_1905		conserved hypothetical protein	CDS	-1.24999	4.8518e-05	0.000608595	47.9579	54.1241	83.7849	24.2608	24.6795	29.1798
SAUSA300_0798		ABC transporter, substrate-binding protein	CDS	-1.25909	0.00144875	0.00924338	313.793	260.544	351.485	144.78	155.784	86.2706
SAUSA300_2384		putative Na+/H+ antiporter	CDS	-1.26395	2.32849e-05	0.000347793	437.719	471.954	519.109	190.586	208.413	195.949
SAUSA300_0382		sodium:dicarboxylate symporter family protein	CDS	-1.26962	0.000738565	0.00542174	758.541	829.039	908.156	507.063	300.747	227.285
SAUSA300_2589		LPXTG-motif cell wall surface anchor family protein	CDS	-1.27197	2.31452e-07	9.0617e-06	1542.61	1105.9	1404.32	681.898	470.934	525.363
SAUSA300_1798		DNA-binding response regulator	CDS	-1.28397	1.8266e-05	0.000293649	92.5566	106.377	102.458	36.9344	41.7294	45.1018
SAUSA300_1901	aldA2	aldehyde dehydrogenase	CDS	-1.30304	1.96585e-06	5.40399e-05	397.926	409.194	415.46	184.732	193.154	117.607
SAUSA300_2032	kdpC	K+-transporting ATPase, C subunit	CDS	-1.31531	5.47516e-05	0.000664217	31.8341	30.8047	32.7454	12.7943	9.80951	15.6683
SAUSA300_0344		putative lipoprotein	CDS	-1.3205	0.00330212	0.017557	3.51416	4.79824	8.33519	2.77612	2.41345	1.45899
SAUSA300_0442		YibE/F-like protein	CDS	-1.32235	0.00015978	0.0016319	344.852	359.628	251.896	161.497	119.349	101.558
SAUSA300_0179		putative D-isomer specific 2-hydroxyacid dehydrogenase	CDS	-1.32355	0.000492167	0.00398671	57.0533	39.5854	53.854	28.0629	17.6727	14.3362
SAUSA300_0443		YibE/F-like protein	CDS	-1.33412	0.000324604	0.00286272	118.448	151.24	157.015	64.937	59.3242	44.9749
SAUSA300_0345		Tat-translocated enzyme	CDS	-1.34493	0.00289394	0.015743	10.8009	6.66955	18.7271	4.22452	5.91685	4.12323
SAUSA300_1081		conserved hypothetical protein	CDS	-1.35345	1.55797e-05	0.000259729	145.579	118.037	175.797	44.6592	58.1564	69.1434
SAUSA300_0152	cap5A	capsular polysaccharide biosynthesis protein Cap5A	CDS	-1.35396	0.000219256	0.00208294	6.71824	5.61394	9.41768	2.47436	2.64701	3.36202
SAUSA300_1381	lukF-PV	Panton-Valentine leukocidin, LukF-PV	CDS	-1.36823	3.08495e-05	0.000433234	166.199	159.349	257.687	62.9454	86.495	76.5018
SAUSA300_1918		truncated beta-hemolysin	CDS	-1.37011	0.00294674	0.0159966	29.7153	34.4993	35.3434	11.0441	11.5223	15.922
SAUSA300_0796		ABC transporter, ATP-binding protein	CDS	-1.37265	0.00167881	0.0103287	221.03	159.733	338.333	87.9908	118.571	71.1733
SAUSA300_0900		putative competence protein	CDS	-1.41298	0.00108981	0.00733429	2.89401	3.59868	4.16759	1.87086	0.934239	1.14182
SAUSA300_0178		conserved hypothetical protein	CDS	-1.41774	0.00203008	0.0118682	1637.34	1416.78	1426.13	860.777	520.449	295.667
SAUSA300_1382	lukS-PV	Panton-Valentine leukocidin, LukS-PV	CDS	-1.44226	5.40769e-05	0.000659126	151.419	142.46	237.553	56.9707	74.6613	63.9418
SAUSA300_0950	sspB	cysteine protease precursor	CDS	-1.44695	5.27787e-05	0.00064916	257.153	155.511	377.465	77.0674	97.4723	115.26
SAUSA300_2417		putative transporter	CDS	-1.46524	3.87616e-05	0.00051307	366.454	371.048	387.045	162.161	129.003	116.085
SAUSA300_1789		conserved hypothetical protein	CDS	-1.46613	0.000419614	0.00356672	27.5965	18.5212	11.312	8.5094	6.15041	6.08969
SAUSA300_2035	kdpD	sensor histidine kinase, KdpD	CDS	-1.46902	3.15336e-07	1.16404e-05	105.89	92.2701	121.672	35.4256	41.0287	39.0755
SAUSA300_1721		conserved hypothetical protein	CDS	-1.47081	8.08933e-06	0.000164589	47.131	58.2506	69.3877	15.8721	25.458	21.758
SAUSA300_0901		putative competence protein	CDS	-1.47179	0.000274385	0.00247906	6.09809	3.45473	5.52071	2.47436	0.700679	2.15677
SAUSA300_2393	opuCa	glycine betaine/carnitine/choline ABC transporter ATP-binding protein	CDS	-1.49522	0.000181382	0.00176199	137.207	116.261	111.28	59.2037	45.2328	24.9297
SAUSA300_0388	guaB	inosine-5'-monophosphate dehydrogenase	CDS	-1.51979	8.06154e-05	0.000913641	4361.89	3683.27	6040.3	1881.9	1637.57	1392.64
SAUSA300_0951	sspA	V8 protease	CDS	-1.52197	0.000100575	0.00110121	183.77	120.82	349.428	64.6352	74.5834	88.4909
SAUSA300_1068		antibacterial protein	CDS	-1.52289	0.00440906	0.0216186	69.5596	123.411	186.784	54.0739	39.3938	38.6315
SAUSA300_0153	cap5B	capsular polysaccharide biosynthesis protein Cap5B	CDS	-1.56075	6.16575e-06	0.000132769	13.2298	11.8037	18.2941	4.04347	5.839	4.82101
SAUSA300_0347	tatC	Sec-independent protein translocase TatC	CDS	-1.57216	1.09517e-05	0.000199291	279.169	286.263	218.176	110.2	78.9432	74.345
SAUSA300_0776	nuc	thermonuclease precursor	CDS	-1.65514	0.000845211	0.00603322	178.705	236.985	417.679	72.1186	88.7527	103.715
SAUSA300_0768		conserved hypothetical protein	CDS	-1.6997	0.000112136	0.00120733	28.0616	27.302	45.7353	8.3887	12.223	10.5301
SAUSA300_2382		conserved hypothetical protein	CDS	-1.72493	5.97405e-08	2.7566e-06	54.6761	49.8057	49.091	18.2861	17.517	10.657
SAUSA300_0177		conserved hypothetical protein	CDS	-1.7299	7.62177e-05	0.000875318	3451.11	2485.63	3603.29	1477.5	846.109	552.386
SAUSA300_2479	cidA	Holin-like protein cidA	CDS	-1.7317	2.26991e-05	0.000343008	40.6712	43.6639	41.4594	11.8287	17.6727	8.43676
SAUSA300_2395		amino acid permease	CDS	-1.81226	1.5121e-06	4.3902e-05	283.148	281.944	328.861	90.7669	82.3688	81.3862
SAUSA300_0928	comK	competence transcription factor	CDS	-1.8203	5.70029e-05	0.000688258	14.0566	16.8898	24.1937	5.49188	5.21617	4.88444
SAUSA300_0176		ABC transporter, permease protein	CDS	-1.8659	1.91003e-05	0.000297616	1717.6	1398.01	2001.15	691.192	422.588	289.958
SAUSA300_1753	splF	serine protease SplF	CDS	-1.92023	5.81173e-06	0.000126483	23.2038	25.9585	26.1963	7.48344	5.52758	6.8509
SAUSA300_0348		twin-arginine translocation protein, TatA/E family	CDS	-1.93326	5.82486e-06	0.000126483	188.938	165.059	212.926	64.5145	43.9092	39.9636
SAUSA300_0387	pbuX	xanthine permease	CDS	-1.98896	3.34666e-05	0.000457554	2356.03	2571.81	4032.99	814.971	849.457	592.984
SAUSA300_1754	splE	serine protease SplE	CDS	-2.01659	4.71911e-07	1.58366e-05	19.9997	23.2235	24.1396	6.39713	6.38397	3.86949
SAUSA300_0445	gltB	glutamate synthase, large subunit	CDS	-2.02012	7.249e-06	0.000152288	318.548	293.844	363.609	91.7325	100.197	48.7175
SAUSA300_2366	hlgC	gamma-hemolysin component C	CDS	-2.03182	7.81301e-05	0.000889376	13.2814	14.2987	35.5599	4.76768	5.91685	4.75757
SAUSA300_0349		conserved hypothetical protein	CDS	-2.09089	2.39729e-05	0.000356011	189.093	201.814	287.239	61.3763	53.9523	43.8331
SAUSA300_0386	xpt	xanthine phosphoribosyltransferase	CDS	-2.10134	7.7303e-05	0.000883854	672.702	751.836	1125.03	204.889	234.183	155.097
SAUSA300_0173		conserved hypothetical protein	CDS	-2.20461	9.2523e-06	0.000182503	544.694	531.309	1134.29	200.967	155.629	122.872
SAUSA300_2367	hlgB	gamma-hemolysin component B	CDS	-2.21036	4.49962e-06	0.000103813	23.2038	30.5648	45.2482	7.36274	7.94103	6.08969
SAUSA300_0811		conserved hypothetical protein	CDS	-2.23298	2.98572e-05	0.00042159	4.03094	2.87894	2.43561	1.14666	0.544973	0.253737
SAUSA300_1755	splD	serine protease SplD	CDS	-2.26392	3.70032e-05	0.000500062	18.8111	21.736	27.1164	4.94873	3.03628	6.02626
SAUSA300_0446	gltD	glutamate synthase, small subunit	CDS	-2.2641	1.09937e-07	4.73463e-06	211.573	202.534	187.379	56.4276	44.2207	24.5491
SAUSA300_0175		putative lipoprotein	CDS	-2.30114	8.82839e-07	2.71578e-05	1889.27	1340.87	2658.65	535.307	374.552	284.947
SAUSA300_1757	splB	serine protease SplB	CDS	-2.35697	5.53196e-07	1.76476e-05	22.7387	30.5168	38.3202	5.85398	6.69538	5.32848
SAUSA300_0804		putative transcriptional regulator	CDS	-2.4534	1.02477e-06	3.07907e-05	3.30744	3.2628	5.30421	0.543153	0.934239	0.697777
SAUSA300_0174		conserved hypothetical protein	CDS	-2.51699	3.72814e-07	1.30182e-05	1286.39	1023.13	2092.4	336.031	245.394	187.575
SAUSA300_1756	splC	serine protease SplC	CDS	-2.72729	4.19316e-08	2.04436e-06	36.4852	34.0675	42.4878	4.64698	5.29402	7.10464
SAUSA300_0810		conserved hypothetical protein	CDS	-2.96553	4.32952e-10	2.74891e-08	6.25313	7.53323	7.46919	0.965605	0.700679	1.01495
SAUSA300_0809		putative DNA primase	CDS	-3.15986	2.73184e-12	2.52109e-10	28.1649	40.4971	56.6143	5.12978	4.28193	4.56727
SAUSA300_0800	sek	staphylococcal enterotoxin K	CDS	-3.20325	2.1397e-13	2.76449e-11	30.2837	30.3728	26.8999	3.43997	2.72486	3.29858
SAUSA300_0058		conserved hypothetical protein	CDS	-3.2886	0.00168517	0.0103432	0.671824	0.239912	0.59537	0	0.0778533	0.0634343
SAUSA300_0805		pathogenicity island protein	CDS	-3.4696	1.14137e-09	6.70295e-08	7.90685	7.53323	15.4255	1.32771	0.778533	0.634343
SAUSA300_0801	seq	staphylococcal enterotoxin Q	CDS	-3.65953	1.18089e-12	1.22057e-10	15.607	18.7131	20.2967	1.75016	1.40136	1.14182
SAUSA300_0813		conserved hypothetical protein	CDS	-3.68194	7.35638e-13	8.26474e-11	8.83707	10.4122	9.58005	1.08631	0.46712	0.634343
SAUSA300_0807		conserved hypothetical protein	CDS	-4.09116	1.64637e-12	1.57564e-10	5.78802	5.80587	9.20118	0.422452	0.46712	0.317172
SAUSA300_0806		conserved hypothetical protein	CDS	-4.42489	6.56264e-12	5.65262e-10	3.72087	4.70227	6.22433	0.301752	0.155707	0.190303
SAUSA300_0812		conserved hypothetical protein	CDS	-4.58506	2.22614e-18	2.87617e-15	46.7693	43.8559	68.4676	2.47436	2.02419	2.09333
SAUSA300_0803		transcriptional regulator, Cro/CI family	CDS	-4.64594	3.61742e-10	2.39677e-08	7.59678	9.54849	24.6808	0.603503	0.389266	0.634343
SAUSA300_0802		conserved hypothetical protein	CDS	-5.13633	4.52494e-11	3.43895e-09	18.7077	20.1046	45.7894	1.26736	0.856386	0.253737
SAUSA300_0814		conserved hypothetical protein	CDS	-5.64278	5.28337e-16	3.75007e-13	167.749	108.488	86.2205	2.53471	2.41345	2.28363
SAUSA300_0815	ear	Ear protein	CDS	-6.382	3.66819e-14	1.00547e-11	70.9549	69.7184	119.291	0.844905	1.40136	0.88808

## Sheet: A_KES29 vs JE2
							CPM	CPM	CPM	CPM	CPM	CPM
Locus tag	Gene	Description	FeatureType	log2FC	PValue	FDR	wt-JE2-A-rep1	wt-JE2-A-rep2	wt-JE2-A-rep3	ermBL-ermB-KES29-A-rep1	ermBL-ermB-KES29-A-rep2	ermBL-ermB-KES29-A-rep3
SAUSA300_1501		putative competence protein ComG	CDS	3.94443	6.5e-12	9.89e-10	0.981896	1.53544	0.811869	19.5566	17.5476	14.7199
SAUSA300_1267	trpB	tryptophan synthase, beta subunit	CDS	3.13454	1.9e-14	8.19e-12	8.88875	7.00542	9.6883	67.2438	78.3021	79.1973
SAUSA300_0113	SpA	immunoglobulin G binding protein A precursor	CDS	3.09443	5.15e-06	0.000187516	1268.77	1333.81	1741.78	9200.01	9394.15	18511.7
SAUSA300_0228	fadE	acyl-CoA synthetase FadE	CDS	2.93345	2.09e-12	3.61e-10	4.39269	4.51034	5.57483	30.3464	31.9499	48.3891
SAUSA300_1397		phiSLT ORF213-like protein, major tail protein	CDS	2.83827	1.39e-08	1.06e-06	0.930218	2.73499	1.02837	12.4597	11.3121	10.1588
SAUSA300_1927		phi77 ORF109-like protein	CDS	2.82293	5.23e-10	5.01e-08	0.671824	0.527806	0.541246	4.39943	3.75232	4.27085
SAUSA300_1962		phiPVL ORF39-like protein	CDS	2.76872	3.84e-11	5.23e-09	4.96116	3.59868	7.90219	38.7921	35.5367	37.7742
SAUSA300_1098	pyrE	orotate phosphoribosyltransferase	CDS	2.70213	0.00116647	0.0212265	16.5372	15.7382	16.0209	166.889	123.22	24.2568
SAUSA300_1934		phi77 ORF020-like protein, phage major tail protein	CDS	2.61043	6.62e-07	3.23e-05	1.39533	2.87894	6.92795	17.3729	21.024	29.9374
SAUSA300_1943		phi77 ORF040-like protein	CDS	2.58007	1.53e-08	1.13e-06	0.671824	0.911665	1.35311	4.62422	4.6904	8.29291
SAUSA300_1097	pyrF	orotidine 5'-phosphate decarboxylase	CDS	2.50883	0.0027929	0.0448252	18.656	14.5866	18.3482	162.49	103.299	27.8227
SAUSA300_0799	int	integrase	CDS	2.49943	5.22e-08	3.64e-06	13.1781	10.5561	14.0724	77.3914	84.5376	51.9136
SAUSA300_0131		putative Bacterial sugar transferase	CDS	2.48908	3.2e-10	3.45e-08	2.94569	2.73499	4.00522	18.2721	18.4305	17.7054
SAUSA300_1099		conserved hypothetical protein	CDS	2.42198	0.00187315	0.0324847	8.2686	6.04578	3.89697	50.8343	38.7924	8.08558
SAUSA300_1935		phi77 ORF029-like protein	CDS	2.41806	6.2e-08	4.21e-06	7.33838	7.38928	15.9126	57.5458	51.2633	54.8576
SAUSA300_1931		phi77 ORF100-like protein	CDS	2.41552	8.12e-07	3.81e-05	2.37722	1.87131	2.16498	13.4231	10.2085	10.6149
SAUSA300_2318		acetyltransferase, GNAT family	CDS	2.34131	3.86e-13	9.06e-11	7.70013	8.68481	7.52332	35.0028	44.9727	41.3401
SAUSA300_1937		phi77 ORF045-like protein	CDS	2.33605	5.07e-06	0.000187006	3.35912	4.41438	7.09032	23.7633	24.0038	27.2837
SAUSA300_1930		phi77 ORF001-like protein, phage tail tape measure protein	CDS	2.32212	4.37e-10	4.35e-08	41.7564	38.6258	68.63	271.705	244.397	229.009
SAUSA300_1936		conserved hypothetical phage protein	CDS	2.29236	3.77e-06	0.000145552	3.10073	3.31078	6.3867	24.5662	20.0308	18.0371
SAUSA300_1938		phi77 ORF006-like protein, putative capsid protein	CDS	2.2707	3.84e-09	3.2e-07	22.9454	19.5288	37.1836	145.759	120.847	117.718
SAUSA300_1932		conserved hypothetical phage protein	CDS	2.25092	4.29e-07	2.21e-05	5.78802	6.14174	13.6935	41.3932	32.9432	47.5184
SAUSA300_1939		phi77 ORF015-like protein, putative protease	CDS	2.24064	1.7e-07	9.98e-06	10.6975	9.11665	21.0003	61.9774	55.5123	75.2996
SAUSA300_1923		autolysin	CDS	2.23674	3.83e-07	2.1e-05	3.4108	3.31078	5.35833	21.5797	20.6378	14.7199
SAUSA300_1933		hypothetical phage protein	CDS	2.19367	2.89e-06	0.000118456	3.56583	4.12648	6.92795	22.2862	19.3134	25.2519
SAUSA300_1266	trpF	N-(5'phosphoribosyl)anthranilate isomerase	CDS	2.13972	3.25e-05	0.000977139	1.60204	1.29552	4.11347	10.2439	9.43598	11.1125
SAUSA300_1929		phi77 ORF004-like protein, putative phage tail component	CDS	2.12905	2.72e-09	2.35e-07	12.4546	9.7884	20.2967	67.3723	61.2511	57.3869
SAUSA300_1428		conserved hypothetical phage protein	CDS	2.12821	5.71e-05	0.0016032	0.310073	0.239912	0.324747	1.31662	1.82098	0.787826
SAUSA300_1564	accB	acetyl-CoA carboxylase, biotin carboxyl carrier protein	CDS	2.08524	1.3e-06	5.69e-05	9.76728	3.74262	10.446	35.5487	33.2191	32.7984
SAUSA300_1924		holin	CDS	2.07099	4.97e-06	0.000186043	1.60204	1.15158	1.51549	6.58309	6.84247	4.5611
SAUSA300_1926		phi77 ORF044-like protein	CDS	2.02247	8.48e-09	6.85e-07	2.11883	4.03052	3.62635	14.4507	13.409	11.9418
SAUSA300_1096	carB	carbamoyl-phosphate synthase, large subunit	CDS	2.02213	0.0220013	0.195366	97.8796	73.0292	94.6639	583.583	391.014	104.076
SAUSA300_1942		conserved hypothetical phage protein	CDS	1.97505	8.52e-10	7.86e-08	6.92495	8.34893	9.52593	32.1447	31.8947	33.5033
SAUSA300_0735		competence protein F	CDS	1.94204	4.47e-08	3.21e-06	4.23766	4.17447	4.92534	21.0017	18.7064	11.5686
SAUSA300_0892	oppA	oligopeptide ABC transporter, oligopeptide-binding protein	CDS	1.9412	6.84e-08	4.53e-06	2.4289	1.48745	3.5181	9.28055	7.50464	11.693
SAUSA300_1941		phi77 ORF003-like protein, phage terminase, large subunit	CDS	1.93085	4.17e-07	2.2e-05	9.19882	9.50051	15.1008	43.5126	38.5165	46.8135
SAUSA300_0148		conserved hypothetical protein	CDS	1.88248	0.00272398	0.0442012	0.671824	0.287894	0.108249	0.995492	1.65544	1.40979
SAUSA300_0221	pflA	pyruvate formate-lyase activating enzyme	CDS	1.84652	0.0283144	0.225816	1070.58	1021.35	292.76	3150.73	4980.43	445.246
SAUSA300_1928		phi77 ORF002-like protein, phage minor structural protein	CDS	1.84337	7.39e-08	4.65e-06	41.498	31.9083	58.8334	172.862	144.299	157.316
SAUSA300_0399		exotoxin	CDS	1.79414	0.000139705	0.00343807	1.13693	1.6314	1.46136	5.61971	6.4562	2.69519
SAUSA300_1940		phage portal protein	CDS	1.78814	1.27e-06	5.64e-05	11.7828	11.5637	24.7349	52.6647	49.8838	63.4407
SAUSA300_1265	trpC	indole-3-glycerol phosphate synthase	CDS	1.75461	4.35e-05	0.00129273	6.25313	3.50271	5.89958	19.107	15.0093	18.659
SAUSA300_0576		putative Pyridine nucleotide-disulphide oxidoreductase	CDS	1.66448	9.34e-05	0.00238989	19.0178	22.8396	14.5054	59.8901	49.7734	69.0799
SAUSA300_2442	gntP	gluconate permease	CDS	1.62076	0.0329564	0.243312	74.5724	101.147	40.6476	180.409	441.118	44.2427
SAUSA300_1400		phiSLT ORF92-like protein, uncharacterized phage protein (possible DNA packaging)	CDS	1.62067	0.000303722	0.00670784	0.465109	0.527806	0.865993	1.31662	2.31761	2.15616
SAUSA300_0721		transferrin receptor	CDS	1.5993	1.3e-05	0.000432083	45.0639	41.7926	52.8256	150.512	135.801	136.916
SAUSA300_0418		staphylococcal tandem lipoprotein	CDS	1.57529	2.86e-05	0.000923535	7.2867	9.02068	10.1213	28.3876	30.1841	20.2347
SAUSA300_1952		phiPV083 ORF027-like protein	CDS	1.57163	0.0101527	0.117119	0.361751	0.383859	0.324747	1.12394	0.606993	1.45126
SAUSA300_1388		phiSLT ORF488-like protein	CDS	1.53481	2.97e-05	0.000935175	1.80876	1.82333	3.46397	6.67943	6.18029	7.67094
SAUSA300_1956		conserved hypothetical phage protein	CDS	1.51919	0.00360221	0.0537699	0.82686	1.15158	2.81448	3.01859	4.41449	6.30261
SAUSA300_0216	uhpT	hexose phosphate transport protein	CDS	1.4933	0.0147764	0.150324	35.5033	24.9988	10.0672	102.182	81.5578	15.0102
SAUSA300_0618		ABC transporter, substrate-binding protein	CDS	1.48896	2.94e-07	1.69e-05	1537.86	1413.61	2026.59	3816.84	3882.99	6272.88
SAUSA300_1207		conserved hypothetical protein	CDS	1.4804	7.13e-06	0.000252538	4.03094	3.69464	2.43561	9.24844	10.3189	8.87341
SAUSA300_1963		conserved hypothetical phage protein	CDS	1.46424	0.000646149	0.012943	1.60204	1.91929	4.76296	7.61069	7.06319	8.12705
SAUSA300_0220	pflB	formate acetyltransferase	CDS	1.45917	0.0350214	0.249943	4747.42	4293.85	2045.53	11234.4	17028.1	2220.92
SAUSA300_2573	isaB	immunodominant antigen B	CDS	1.40483	0.00018941	0.00457417	122.84	95.8688	69.3877	255.938	350.18	156.86
SAUSA300_2321		putative membrane protein	CDS	1.38746	2.59e-06	0.000107923	16.0204	21.9279	28.0365	58.7661	61.4718	52.4112
SAUSA300_1925		phiPVL ORF17-like protein	CDS	1.37505	3.74e-06	0.000145552	3.20408	4.94218	5.25008	11.6569	11.0914	12.0247
SAUSA300_0400		exotoxin	CDS	1.36677	0.0160116	0.155541	0.41343	0.431841	0.432997	1.09183	1.21399	1.03661
SAUSA300_2050		TENA/THI-4 family protein	CDS	1.30579	7.99e-05	0.0021058	1.80876	1.39149	1.89436	4.23887	3.91786	4.43671
SAUSA300_1399		phiSLT ORF110-like protein	CDS	1.29451	0.0138507	0.144022	0.41343	0.191929	0.432997	0.642253	0.993261	0.953684
SAUSA300_0880		conserved hypothetical protein	CDS	1.28547	3.25e-05	0.000977139	3.46248	4.12648	1.78611	8.95942	7.44946	6.50993
SAUSA300_1968		putative phage transcriptional regulator	CDS	1.28507	0.000188954	0.00457417	5.78802	5.61394	7.09032	16.1205	12.5813	16.337
SAUSA300_1262	trpE	anthranilate synthase component I	CDS	1.28141	0.0015558	0.0275355	8.2686	7.6292	10.8249	20.5521	13.5746	30.7667
SAUSA300_1961		phiPVL ORF41-like protein	CDS	1.27523	0.000265085	0.00600859	18.8627	22.8396	38.1578	55.5548	64.3413	73.3922
SAUSA300_1421		phiSLT ORF122-like protein, DNA polymerase	CDS	1.26836	0.031197	0.239208	0.206715	0.239912	0.541246	0.963379	0.827718	0.580503
SAUSA300_1946		phiPVL ORF057-like protein, transcriptional activator RinB	CDS	1.25903	0.00505166	0.0691946	1.18861	1.39149	2.92273	3.62873	3.75232	5.76357
SAUSA300_2362	gpmA	2,3-bisphosphoglycerate-dependent phosphoglycerate mutase	CDS	1.2584	7.98e-05	0.0021058	592.704	712.106	544.71	1455.79	1726.84	1242.07
SAUSA300_1955		putative endodeoxyribonuclease RusA	CDS	1.25818	0.00635803	0.0809318	1.13693	2.30315	3.7346	4.46366	4.85594	7.8368
SAUSA300_1268	trpA	tryptophan synthase, alpha subunit	CDS	1.25497	8.39e-05	0.00219006	11.421	8.20498	10.0672	21.676	25.5489	23.6762
SAUSA300_1949	dut	dUTP diphosphatase	CDS	1.24953	0.000552852	0.0114286	2.94569	3.35877	6.11608	8.47773	10.3189	10.7393
SAUSA300_0619		ABC transporter, permease protein	CDS	1.24893	4.18e-07	2.2e-05	1265.46	1083.2	946.531	2463.68	2531.93	2835.97
SAUSA300_2463	ddh	D-lactate dehydrogenase	CDS	1.2482	0.00268271	0.0441537	711.565	819.827	424.878	1759.96	2067.42	819.754
SAUSA300_0620		ABC transporter ATP-binding protein	CDS	1.22131	3.13e-05	0.000974352	1686.59	1375.32	1560.03	2801.89	2911.75	5062.78
SAUSA300_0243		conserved hypothetical protein	CDS	1.22031	0.00873021	0.104783	0.516788	0.431841	0.432997	1.09183	0.93808	1.20247
SAUSA300_1330	ilvA	threonine dehydratase	CDS	1.19793	0.0226325	0.198658	147.853	179.07	113.229	373.855	432.952	203.052
SAUSA300_1264	trpD	anthranilate phosphoribosyltransferase	CDS	1.197	0.00288896	0.0460807	9.50889	9.11665	18.1317	26.0433	21.9621	36.1985
SAUSA300_2454		membrane spanning protein	CDS	1.19682	0.00020409	0.00479425	246.869	264.287	152.577	581.528	587.735	352.324
SAUSA300_0879		isopropylmalate synthase-related protein	CDS	1.18373	6.68e-05	0.0018371	2.6873	2.35114	1.94848	6.3583	5.68366	3.8562
SAUSA300_2115	tnp	IS1181, transposase	CDS	1.17031	0.00222077	0.0372627	0.671824	1.29552	1.13662	2.44056	2.86942	1.74151
SAUSA300_1390		phiSLT ORF96-like protein	CDS	1.16012	0.00628354	0.0807076	0.775181	0.719735	0.487121	1.41296	1.71062	1.36833
SAUSA300_2453		ABC transporter, ATP-binding protein	CDS	1.15705	5.3e-05	0.00150393	114.468	134.686	156.745	254.974	264.539	385.662
SAUSA300_0577		putative transcriptional regulator	CDS	1.15654	0.0269205	0.222397	4.08262	2.30315	2.32736	5.90872	5.51812	8.00266
SAUSA300_1028		iron transport associated domain protein	CDS	1.13887	0.0333994	0.244166	4.8578	5.27806	8.87643	8.31717	8.00127	25.5007
SAUSA300_0211		maltose ABC transporter, permease protein	CDS	1.13849	0.0428016	0.281423	29.7153	32.3881	20.0261	57.2568	102.527	21.2298
SAUSA300_0414		staphylococcal tandem lipoprotein	CDS	1.12898	0.0261796	0.218219	2.11883	0.863682	1.08249	3.08281	3.25569	2.5708
SAUSA300_1950		conserved hypothetical phage protein	CDS	1.12282	0.0200607	0.183169	1.03358	1.00763	1.02837	2.56901	1.37953	2.69519
SAUSA300_1383		phiSLT ORF484-like protein, lysin	CDS	1.11874	1.12e-05	0.000382111	3.66919	1.87131	2.8686	5.90872	6.34584	6.01236
SAUSA300_2351		Zn-binding lipoprotein adcA-like protein	CDS	1.11074	0.000409061	0.00888247	46.7693	47.2146	59.7535	96.1452	93.9184	141.933
SAUSA300_0684	fruB	fructose 1-phosphate kinase	CDS	1.107	0.0240969	0.204649	1014.14	948.227	640.456	1989.76	2998.1	618.692
SAUSA300_2476	ptsG	phosphotransferase system, glucose-specific IIABC component	CDS	1.10097	0.0407056	0.272496	147.388	292.5	128.925	373.759	686.564	160.012
SAUSA300_1960		putative phage-related DNA recombination protein	CDS	1.07863	0.000243281	0.00556317	18.0359	16.6499	31.3923	42.2602	42.9861	54.2771
SAUSA300_0212		oxidoreductase, Gfo/Idh/MocA family	CDS	1.07173	0.0317012	0.241113	53.6425	46.111	38.645	94.6038	152.962	43.4963
SAUSA300_1947		phi77 ORF031-like protein	CDS	1.04757	0.0157452	0.155025	5.06452	5.61394	12.4487	12.2349	14.016	21.5201
SAUSA300_1958		Single-strand binding protein	CDS	1.04556	0.0141049	0.144631	5.21955	4.27043	10.7167	11.7532	10.8155	19.0737
SAUSA300_1954		phiPVL ORF050-like protein	CDS	1.03535	0.0137051	0.143959	2.37722	3.35877	3.24747	3.37183	5.73884	9.37098
SAUSA300_1957		phiPVL ORF046-like protein	CDS	1.03351	0.00925218	0.109637	7.64846	9.2606	16.5621	18.3042	18.7064	31.4716
SAUSA300_0734		putative comf operon protein 1	CDS	1.03135	5.09e-05	0.00147885	4.70277	3.69464	4.00522	6.96844	8.00127	10.4076
SAUSA300_1392		phiSLT ORF191-like protein	CDS	1.02088	0.00301771	0.0472592	3.1524	2.83096	2.11086	5.20225	6.01475	5.266
SAUSA300_2436		putative cell wall surface anchor family protein	CDS	1.00394	0.0170619	0.164508	28.1649	47.0227	61.1067	57.2889	86.9655	129.121
SAUSA300_1206		conserved hypothetical protein	CDS	-1.02114	0.0328536	0.243312	0.568466	0.719735	0.324747	0.224788	0.386268	0.207323
SAUSA300_0257		Antiholin-like protein lrgB	CDS	-1.03514	0.000924439	0.0176945	166.199	144.379	228.568	97.0123	80.2334	85.7901
SAUSA300_0692		conserved hypothetical protein	CDS	-1.03649	0.000192954	0.0046166	535.289	451.13	589.092	258.86	212.448	296.72
SAUSA300_1214		conserved hypothetical protein	CDS	-1.03902	0.0043007	0.0616145	11.576	13.8669	14.4513	5.55548	5.46294	8.37584
SAUSA300_2035	kdpD	sensor histidine kinase, KdpD	CDS	-1.03996	5.26e-05	0.00150393	105.89	92.2701	121.672	44.8935	44.2001	66.4262
SAUSA300_0433	cysM	cysteine synthase/cystathionine beta-synthase	CDS	-1.07866	0.000752363	0.0147281	17.9842	25.9105	33.9361	9.73013	7.615	19.4469
SAUSA300_1975		Aerolysin/Leukocidin family protein	CDS	-1.13006	0.0128394	0.139987	411.415	381.94	566.306	160.981	137.015	323.175
SAUSA300_0949	sspC	cysteine protease	CDS	-1.16017	0.000137519	0.00341683	76.0194	43.0882	69.3877	27.7132	26.8732	29.7301
SAUSA300_0177		conserved hypothetical protein	CDS	-1.17047	0.00362073	0.0537699	3451.11	2485.63	3603.29	1690.51	1612.89	934.984
SAUSA300_0152	cap5A	capsular polysaccharide biosynthesis protein Cap5A	CDS	-1.19383	0.000638621	0.0128922	6.71824	5.61394	9.41768	2.92225	2.86942	3.69034
SAUSA300_0901		putative competence protein	CDS	-1.22195	0.00123026	0.0222308	6.09809	3.45473	5.52071	2.85802	1.87616	1.65858
SAUSA300_0900		putative competence protein	CDS	-1.2333	0.00242796	0.040217	2.89401	3.59868	4.16759	1.83042	1.10362	1.53419
SAUSA300_2395		amino acid permease	CDS	-1.2378	0.000238616	0.0055052	283.148	281.944	328.861	111.142	89.8901	177.966
SAUSA300_0256		holin-like protein lrgA	CDS	-1.24862	0.000447499	0.00955651	73.7973	61.7533	120.914	33.654	30.2393	43.9939
SAUSA300_1068		antibacterial protein	CDS	-1.25456	0.0156672	0.155025	69.5596	123.411	186.784	28.2912	40.5582	90.3098
SAUSA300_2366	hlgC	gamma-hemolysin component C	CDS	-1.25671	0.00600687	0.0776087	13.2814	14.2987	35.5599	5.68394	5.68366	15.0102
SAUSA300_0153	cap5B	capsular polysaccharide biosynthesis protein Cap5B	CDS	-1.29202	6.28e-05	0.00174609	13.2298	11.8037	18.2941	5.61971	4.30413	7.7124
SAUSA300_0176		ABC transporter, permease protein	CDS	-1.3805	0.000627025	0.0127577	1717.6	1398.01	2001.15	773.979	708.085	483.186
SAUSA300_2367	hlgB	gamma-hemolysin component B	CDS	-1.38198	0.000989122	0.0186561	23.2038	30.5648	45.2482	7.73914	7.78055	22.4323
SAUSA300_0950	sspB	cysteine protease precursor	CDS	-1.4146	6.92e-05	0.0018621	257.153	155.511	377.465	82.69	72.1218	141.518
SAUSA300_0173		conserved hypothetical protein	CDS	-1.46651	0.000996667	0.0186622	544.694	531.309	1134.29	238.244	217.359	344.156
SAUSA300_0951	sspA	V8 protease	CDS	-1.4846	0.00013296	0.00333562	183.77	120.82	349.428	58.4129	55.7882	119.459
SAUSA300_0175		putative lipoprotein	CDS	-1.64287	8.95e-05	0.00231263	1889.27	1340.87	2658.65	678.508	574.105	633.039
SAUSA300_0174		conserved hypothetical protein	CDS	-1.73747	6.77e-05	0.00184019	1286.39	1023.13	2092.4	468.62	405.913	445.536
SAUSA300_1918		truncated beta-hemolysin	CDS	-1.79372	0.000225277	0.00524428	29.7153	34.4993	35.3434	7.25745	6.95283	14.4711
SAUSA300_1381	lukF-PV	Panton-Valentine leukocidin, LukF-PV	CDS	-1.79969	5.35e-07	2.66e-05	166.199	159.349	257.687	51.7013	43.2069	72.5629
SAUSA300_1753	splF	serine protease SplF	CDS	-1.81867	1.07e-05	0.000369995	23.2038	25.9585	26.1963	6.58309	6.12511	8.62462
SAUSA300_1755	splD	serine protease SplD	CDS	-1.86126	0.000287895	0.00646888	18.8111	21.736	27.1164	5.65182	3.86268	9.03927
SAUSA300_1382	lukS-PV	Panton-Valentine leukocidin, LukS-PV	CDS	-1.9108	9.96e-07	4.6e-05	151.419	142.46	237.553	38.3425	42.4343	60.5382
SAUSA300_1757	splB	serine protease SplB	CDS	-2.076	3.11e-06	0.000125712	22.7387	30.5168	38.3202	6.58309	5.84921	9.24659
SAUSA300_1756	splC	serine protease SplC	CDS	-2.16682	1.35e-06	5.71e-05	36.4852	34.0675	42.4878	7.77126	4.96631	12.3564
SAUSA300_1754	splE	serine protease SplE	CDS	-2.23652	7.07e-08	4.57e-06	19.9997	23.2235	24.1396	4.91323	3.64196	5.68064
SAUSA300_0811		conserved hypothetical protein	CDS	-2.27991	1.16e-05	0.000388801	4.03094	2.87894	2.43561	0.449577	0.93808	0.580503
SAUSA300_0808		conserved hypothetical protein	CDS	-2.30865	3.49e-07	1.96e-05	5.32291	4.0785	5.35833	1.0276	1.1588	0.787826
SAUSA300_0804		putative transcriptional regulator	CDS	-2.37631	6.96e-07	3.33e-05	3.30744	3.2628	5.30421	0.642253	1.04844	0.621968
SAUSA300_0810		conserved hypothetical protein	CDS	-2.96655	1.79e-10	2.02e-08	6.25313	7.53323	7.46919	1.12394	0.93808	0.621968
SAUSA300_0800	sek	staphylococcal enterotoxin K	CDS	-3.21433	1.39e-13	4.5e-11	30.2837	30.3728	26.8999	3.59661	3.36605	2.44641
SAUSA300_0809		putative DNA primase	CDS	-3.36508	6.12e-13	1.32e-10	28.1649	40.4971	56.6143	4.36732	4.02823	3.73181
SAUSA300_0801	seq	staphylococcal enterotoxin Q	CDS	-3.55914	1.07e-12	2.13e-10	15.607	18.7131	20.2967	1.73408	1.7658	1.11954
SAUSA300_0813		conserved hypothetical protein	CDS	-3.73523	2.12e-13	6.07e-11	8.83707	10.4122	9.58005	1.0276	0.662174	0.414645
SAUSA300_0805		pathogenicity island protein	CDS	-3.94464	6.46e-11	7.59e-09	7.90685	7.53323	15.4255	1.05972	0.386268	0.45611
SAUSA300_0807		conserved hypothetical protein	CDS	-4.15565	3.45e-13	8.92e-11	5.78802	5.80587	9.20118	0.449577	0.496631	0.207323
SAUSA300_0806		conserved hypothetical protein	CDS	-4.29328	1.83e-12	3.38e-10	3.72087	4.70227	6.22433	0.289014	0.165544	0.248787
SAUSA300_0812		conserved hypothetical protein	CDS	-4.83222	5.49e-19	1.39e-15	46.7693	43.8559	68.4676	2.0231	2.09688	1.45126
SAUSA300_0802		conserved hypothetical protein	CDS	-4.8631	5.32e-11	6.54e-09	18.7077	20.1046	45.7894	1.05972	1.26917	0.580503
SAUSA300_0803		transcriptional regulator, Cro/CI family	CDS	-5.04743	4.95e-11	6.39e-09	7.59678	9.54849	24.6808	0.353239	0.496631	0.414645
SAUSA300_0814		conserved hypothetical protein	CDS	-5.88358	1.94e-16	1.68e-13	167.749	108.488	86.2205	2.21577	2.6487	1.2854
SAUSA300_0815	ear	Ear protein	CDS	-6.56847	1.47e-14	7.57e-12	70.9549	69.7184	119.291	1.15605	1.10362	0.45611

## Sheet: B_MNY224 vs KES29
							CPM	CPM	CPM	CPM	CPM	CPM
Locus tag	Gene	Description	FeatureType	log2FC	PValue	FDR	ermBL-ermB-KES29-B-rep1	ermBL-ermB-KES29-B-rep2	ermBL-ermB-KES29-B-rep3	KES29-deltapurR-Spc-MNY224-B-rep1	KES29-deltapurR-Spc-MNY224-B-rep2	KES29-deltapurR-Spc-MNY224-B-rep3
SAUSA300_2441	fnbA	fibronectin binding protein A	CDS	5.66921	2.19E-10	2.83E-07	33.3197	40.201	38.4824	1357.31	2608.89	1734.47
SAUSA300_2440	fnbB	fibronectin binding protein B	CDS	3.36874	3.57E-05	0.00531825	21.8027	29.4496	32.3602	208.274	378.263	277.24
SAUSA300_0966	purE	phosphoribosylaminoimidazole carboxylase, catalytic subunit	CDS	3.18998	4.77E-12	1.23E-08	43.3156	46.7453	28.6233	376.986	430.096	276.628
SAUSA300_0967	purK	phosphoribosylaminoimidazole carboxylase, ATPase subunit	CDS	2.90542	1.99E-09	1.72E-06	329.285	356.2	172.137	2697.78	2286.22	1442.19
SAUSA300_0407		exotoxin	CDS	2.82244	0.000377453	0.0180618	20.0642	17.5629	8.58698	109.895	99.8531	117.637
SAUSA300_0408		putative surface protein	CDS	2.5573	0.000235623	0.0141402	79.8224	89.4839	54.3842	408.995	484.241	423.789
SAUSA300_0968	purC	phosphoribosylaminoimidazole-succinocarboxamide synthase	CDS	2.38622	2.08E-08	1.34E-05	303.571	299.838	151.703	1736.46	1407.54	804.031
SAUSA300_0224	coa	staphylocoagulase precursor	CDS	2.31563	0.000607494	0.0224252	49.1828	56.6286	32.6782	135.279	390.224	164.243
SAUSA300_1028		iron transport associated domain protein	CDS	2.3051	9.91E-05	0.00853315	175.508	183.175	107.337	1222.71	505.102	575.641
SAUSA300_0969	purS	phosphoribosylformylglycinamidine synthase	CDS	2.2252	2.58E-07	8.34E-05	288.722	311.257	173.33	1524.85	1368.7	722.598
SAUSA300_1034	srtB	sortase B	CDS	2.15219	0.000221797	0.0141402	70.3335	60.9025	30.2134	307.582	189.652	220.741
SAUSA300_1433		putative phage regulatory protein	CDS	2.11593	0.000738121	0.0248252	0.724341	0.400674	0.318036	2.16694	2.83148	1.37677
SAUSA300_1032		putative iron compound ABC transporter, iron compound-binding protein	CDS	2.11513	0.00284631	0.0507578	54.0358	50.485	24.0912	226.91	170.351	160.266
SAUSA300_1746		conserved hypothetical protein	CDS	2.07731	1.51E-07	6.92E-05	1.08651	1.40236	1.59018	6.43892	5.31625	5.50706
SAUSA300_0970	purQ	phosphoribosylformylglycinamidine synthase I	CDS	2.02484	2.48E-07	8.34E-05	827.705	886.225	550.998	4014.97	3196.57	2005.79
SAUSA300_1033		iron/heme permease	CDS	2.01021	0.000411907	0.0190066	81.4884	76.1949	55.9744	316.498	271.476	272.905
SAUSA300_1031		conserved hypothetical protein	CDS	1.91919	0.00122163	0.0358716	55.7743	63.7072	27.7487	238.983	161.394	156.798
SAUSA300_0223		conserved hypothetical protein	CDS	1.91098	0.00191164	0.043848	3.62171	4.27386	3.73693	5.20066	16.5844	21.9773
SAUSA300_1421		phiSLT ORF122-like protein, DNA polymerase	CDS	1.60046	0.00128061	0.0363506	1.30381	0.868128	2.30576	4.82919	4.68061	3.97732
SAUSA300_1035		conserved hypothetical protein	CDS	1.54998	0.00713727	0.0878224	47.9514	55.1595	31.088	154.286	102.453	136.402
SAUSA300_1030		iron transport associated domain protein	CDS	1.52712	0.00148353	0.0379547	52.5872	50.1511	32.6782	158.558	94.7102	137.167
SAUSA300_0971	purL	phosphoribosylformylglycinamidine synthase II	CDS	1.47157	1.12E-05	0.00264061	4067.61	4369.95	3168.75	13244.2	11820.8	7122.21
SAUSA300_2139		putative transporter	CDS	1.41587	4.59E-05	0.00538696	53.6737	39.8003	39.357	93.3643	116.149	144.917
SAUSA300_0117	sirA	iron compound ABC transporter, iron compound-binding protein SirA	CDS	1.38836	0.0371285	0.194082	344.859	374.631	231.133	908.445	602.99	977.248
SAUSA300_0045		HNH endonuclease family protein	CDS	1.35404	0.00447057	0.064673	1.44868	1.13524	0.636073	2.9099	1.5602	3.82435
SAUSA300_1205		conserved hypothetical protein	CDS	1.34044	0.0421798	0.204214	0.434605	0.333895	0.397545	1.30017	0.288927	1.37677
SAUSA300_2235		iron compound ABC transporter, iron compound-binding protein	CDS	1.32061	0.0191683	0.140932	73.4482	82.6057	42.9349	177.813	149.317	170.056
SAUSA300_1052		fibrinogen-binding protein	CDS	1.31373	0.00388969	0.0594731	137.408	157.331	175.238	279.598	493.487	395.183
SAUSA300_1920	chs	chemotaxis-inhibiting protein CHIPS	CDS	1.29178	0.000283251	0.0150693	668.06	637.673	483.336	1483.98	1282.2	1614.08
SAUSA300_0972	purF	amidophosphoribosyltransferase	CDS	1.2914	4.11E-05	0.00531825	3265.84	3626.04	2643.6	9394.13	8897.56	5048.04
SAUSA300_2622		conserved hypothetical protein	CDS	1.24939	0.00216518	0.0450365	48.6757	37.7302	41.5037	56.031	100.951	147.059
SAUSA300_0116	sirB	iron compound ABC transporter, permease protein SirB	CDS	1.23045	0.00843093	0.0951333	214.115	241.673	282.655	541.736	544.858	646.06
SAUSA300_0268		putative drug transporter	CDS	1.2006	0.00544385	0.0723331	94.4541	81.8711	141.844	191.434	242.583	297.126
SAUSA300_1326		putative cell wall enzyme EbsB	CDS	1.19493	0.00209633	0.0450365	2.31789	3.53929	2.54429	5.57214	6.06746	7.6487
SAUSA300_0542		deoxynucleoside kinase family protein	CDS	1.17842	0.000265079	0.0145737	20.1367	13.4226	20.6724	27.8607	39.8141	54.9686
SAUSA300_0267		transposase	CDS	1.17461	0.00332317	0.054805	32.2332	25.4428	36.3356	60.3649	60.039	91.7334
SAUSA300_2207		xanthine/uracil permease family protein	CDS	1.17007	7.00E-05	0.0062441	989.45	1018.58	1446.51	1993.96	2590.63	3188.84
SAUSA300_0119		ornithine cyclodeaminase	CDS	1.15239	0.0402231	0.200649	45.5611	43.1393	44.5251	113.981	54.7805	127.376
SAUSA300_1889	purB	adenylosuccinate lyase	CDS	1.14037	6.66E-05	0.0062441	653.645	675.337	576.202	1331.06	1432.96	1435.76
SAUSA300_0122		siderophore biosynthesis protein, IucA/IucC family	CDS	1.13822	0.0120665	0.107517	138.132	122.606	165.617	426.888	183.873	327.67
SAUSA300_0543		putative deaminase	CDS	1.12966	0.000936126	0.0302369	23.5411	23.3727	27.2716	29.2228	67.7822	65.2689
SAUSA300_0123		siderophore biosynthesis protein, IucC family	CDS	1.12217	0.00953894	0.0989904	158.196	156.864	205.054	566.563	208.143	357.449
SAUSA300_0121		putative drug transporter	CDS	1.11424	0.0220698	0.151269	74.4623	65.577	85.3927	211.618	91.9943	184.385
SAUSA300_0773		putative staphylocoagulase	CDS	1.11352	0.00545858	0.0723331	33.8267	28.114	23.3757	51.3875	96.386	36.9177
SAUSA300_0124		HPCH/HPAI aldolase family protein	CDS	1.10721	0.0115527	0.105485	66.2772	61.5703	100.261	247.836	86.7358	156.798
SAUSA300_0120	sbnC	siderophore biosynthesis protein, IucC family	CDS	1.10437	0.0217004	0.149912	118.285	95.2269	106.622	288.637	120.54	279.126
SAUSA300_1797		conserved hypothetical protein	CDS	1.09447	0.00707441	0.0874655	76.7802	81.4037	93.7412	117.696	195.43	224.77
SAUSA300_0557		HAD-superfamily hydrolase, subfamily IA, variant 1	CDS	1.08636	0.00067729	0.0239742	22.1648	25.1757	26.238	43.0912	48.3663	64.759
SAUSA300_0973	purM	phosphoribosylformylglycinamidine cyclo-ligase	CDS	1.07996	0.000197237	0.0137833	2120.8	2433.63	1739.42	5781.71	4585.21	2938.22
SAUSA300_1882	gatC	aspartyl/glutamyl-tRNA amidotransferase subunit C	CDS	1.07143	0.0283108	0.173937	98.2207	98.8998	66.5491	186.667	220.856	146.702
SAUSA300_0125		pyridoxal-dependent decarboxylase	CDS	1.06593	0.00914311	0.0972405	117.343	114.059	202.351	469.855	149.086	289.07
SAUSA300_0780		conserved hypothetical protein	CDS	1.05654	0.000511709	0.0207904	15.1387	11.6863	11.4493	17.5832	30.9152	31.1047
SAUSA300_2136		iron compound ABC transporter, iron compound-binding protein	CDS	1.05097	0.0122711	0.107852	392.593	373.028	253.554	742.89	687.357	681.499
SAUSA300_0641		putative lipase/esterase	CDS	1.04611	0.00665132	0.0846651	46.213	43.2061	36.4152	59.6838	112.335	87.858
SAUSA300_0974	purN	phosphoribosylglycinamide formyltransferase	CDS	1.04414	0.000197361	0.0137833	1318.59	1606.37	975.576	3320.69	2864.94	1857.97
SAUSA300_0975	purH	bifunctional purine biosynthesis protein	CDS	1.04358	0.000204599	0.0139127	4352.2	5345.06	3464.77	11175.2	9679.51	6276.77
SAUSA300_0126		conserved hypothetical protein	CDS	1.03408	0.0119722	0.107417	97.3514	94.7595	163.312	388.131	114.126	225.535
SAUSA300_1706		conserved hypothetical protein	CDS	1.01528	0.0158627	0.126902	67.7983	67.1797	77.2828	99.1841	160.932	168.883
SAUSA300_0720		putative iron compound ABC transporter, ATP-binding protein	CDS	1.01086	0.00795326	0.0913803	78.2288	60.8357	36.8127	129.893	125.105	99.535
SAUSA300_0723		conserved hypothetical protein	CDS	1.00088	0.00101136	0.0314863	8.69209	4.80809	8.50747	11.2681	17.9712	14.7365
SAUSA300_1007		inositol monophosphatase family protein	CDS	-1.00295	0.00165574	0.0399854	500.013	498.506	605.78	308.82	210.917	280.758
SAUSA300_2392	opuCb	glycine betaine/carnitine/choline ABC transporter	CDS	-1.0118	0.00745488	0.0891825	17.3118	25.5096	23.6937	12.0111	10.5747	10.4022
SAUSA300_1856		conserved hypothetical protein	CDS	-1.02066	0.0230259	0.15535	249.028	275.33	468.547	222.452	128.804	138.135
SAUSA300_2260		inositol monophosphatase family protein	CDS	-1.02932	5.31E-05	0.0057178	84.0236	72.4553	59.9498	38.5716	35.2491	32.2265
SAUSA300_0684	fruB	fructose 1-phosphate kinase	CDS	-1.03176	0.0342956	0.189358	1111.79	1067.33	896.942	765.303	410.045	329.251
SAUSA300_0916		conserved hypothetical protein	CDS	-1.03492	0.0252501	0.161902	534.998	635.536	714.866	394.631	153.42	372.084
SAUSA300_1763	epiP	lantibiotic epidermin leader peptide processing serine protease EpiP	CDS	-1.04149	0.000351827	0.0171532	44.2572	55.2263	44.1275	29.2847	21.0339	19.4787
SAUSA300_1788		conserved hypothetical protein	CDS	-1.04189	0.0293089	0.175671	276.119	303.043	630.268	227.096	152.38	207.892
SAUSA300_0136		cell wall surface anchor family protein	CDS	-1.04434	0.00247318	0.0484144	1592.54	1761.83	1199.16	957.789	703.941	546.168
SAUSA300_0280		conserved hypothetical protein	CDS	-1.04444	0.00145901	0.0379502	9.27157	10.4843	6.44024	6.37701	3.00484	3.36543
SAUSA300_0668		conserved hypothetical protein	CDS	-1.04512	0.00975616	0.100039	218.823	289.955	272.001	210.317	91.0697	77.0479
SAUSA300_1197		glutathione peroxidase	CDS	-1.04995	0.000233077	0.0141402	36.2171	36.4614	49.2956	23.1553	13.7529	21.9773
SAUSA300_2403		putative lipoprotein	CDS	-1.05	0.0059588	0.0781602	115.243	119.267	77.4418	82.8392	23.0564	44.8214
SAUSA300_2161	hysA	Hyaluronate lyase precursor	CDS	-1.05056	0.000551714	0.0210434	64.7561	58.4317	41.5832	31.6374	25.1944	22.7421
SAUSA300_1909		conserved hypothetical protein	CDS	-1.05412	4.08E-05	0.00531825	104.45	106.312	96.9216	54.3593	42.4144	51.3992
SAUSA300_0286		conserved hypothetical protein	CDS	-1.05415	0.00129422	0.0363506	22.5994	22.7049	9.46158	12.6302	6.81867	6.98581
SAUSA300_2423		conserved hypothetical protein	CDS	-1.05543	0.0217558	0.149912	1358.94	1637.29	1404.05	967.447	423.913	725.861
SAUSA300_1303		conserved hypothetical protein	CDS	-1.05564	0.000734539	0.0248252	116.836	97.7645	63.9253	58.3836	29.5861	46.0451
SAUSA300_1412		phiSLT ORF 50-like protein	CDS	-1.05928	0.00541295	0.0723331	1.23138	0.934907	1.27215	0.557214	0.404497	0.662887
SAUSA300_0419		staphylococcal tandem lipoprotein	CDS	-1.0627	0.0360428	0.191939	21.0783	30.3177	6.9968	16.4688	5.37404	6.22094
SAUSA300_0472	ispE	4-diphosphocytidyl-2C-methyl-D-erythritol kinase	CDS	-1.06415	1.85E-06	0.000496047	412.15	389.723	307.859	200.535	178.672	151.546
SAUSA300_1062	argF	ornithine carbamoyltransferase	CDS	-1.07466	0.00317534	0.053628	34.4786	51.4199	17.5715	15.8496	19.2425	14.0736
SAUSA300_0566		amino acid permease	CDS	-1.08668	0.019837	0.142418	329.358	354.129	1021.53	328.509	158.332	315.891
SAUSA300_0299		conserved hypothetical protein	CDS	-1.08775	0.0181074	0.137154	16.2977	6.27723	7.8714	5.94362	4.10276	4.28327
SAUSA300_0234		putative flavohemoprotein	CDS	-1.09149	0.0181421	0.137154	380.496	464.649	246.637	245.298	125.856	141.246
SAUSA300_1063	arcC	carbamate kinase	CDS	-1.09237	0.000578155	0.0216515	39.9836	45.7437	24.2503	20.0597	17.7401	13.8186
SAUSA300_0282		conserved hypothetical protein	CDS	-1.09514	0.00146866	0.0379502	17.022	16.7615	7.55336	8.7916	5.20068	5.40508
SAUSA300_1295		cold shock protein, CSD family	CDS	-1.09535	0.0293385	0.175671	1807.16	1615.39	2602.25	1480.39	320.593	1018.76
SAUSA300_0664		conserved hypothetical protein	CDS	-1.10537	0.00430367	0.063183	64.3215	66.9794	140.095	51.3875	33.111	41.6089
SAUSA300_2589		LPXTG-motif cell wall surface anchor family protein	CDS	-1.12154	1.92E-06	0.000496047	271.99	317.735	273.034	135.403	156.656	104.481
SAUSA300_0422		conserved hypothetical protein	CDS	-1.12675	0.0127659	0.111067	19.2675	27.1791	7.15582	13.8684	4.39169	6.37391
SAUSA300_2518		hydrolase family protein	CDS	-1.14071	0.00623831	0.080599	132.047	184.844	264.129	104.509	70.2092	88.7759
SAUSA300_0471		veg protein	CDS	-1.14143	0.000322881	0.0163593	478.645	379.172	672.329	275.945	164.226	253.427
SAUSA300_1712	ribH	riboflavin synthase, beta subunit	CDS	-1.15	0.000527535	0.0207904	445.977	400.608	339.822	185.924	109.157	239.506
SAUSA300_1740		conserved hypothetical protein	CDS	-1.15127	0.00277742	0.0506916	319.507	446.819	238.607	218.056	158.043	76.436
SAUSA300_1922	sak	staphylokinase precursor	CDS	-1.15528	0.00184267	0.0428961	91.9189	96.2286	75.5336	52.3162	20.2827	45.7902
SAUSA300_2447		conserved hypothetical protein	CDS	-1.16178	0.00215082	0.0450365	36.3619	31.2526	58.5187	26.9939	12.1927	17.1841
SAUSA300_0192		conserved hypothetical protein	CDS	-1.16454	0.0136359	0.1144	154.285	195.529	93.2641	80.796	67.6089	49.3086
SAUSA300_0768		conserved hypothetical protein	CDS	-1.17075	0.00770149	0.0908705	4.70822	6.27723	4.61153	2.9099	2.31141	1.7337
SAUSA300_0055		alcohol dehydrogenase, zinc-containing	CDS	-1.17192	0.0194314	0.141414	43.9675	36.7285	46.9899	22.7839	17.1622	16.7251
SAUSA300_0816		CsbD-like superfamily	CDS	-1.17239	0.0345438	0.190078	1100.06	1118.88	2466.85	1066.82	321.922	690.269
SAUSA300_2460		acetyltransferase family protein	CDS	-1.17282	0.0135293	0.113875	22.7443	31.9204	46.8308	21.3599	7.68545	15.9603
SAUSA300_0195		RpiR family transcriptional regulator	CDS	-1.17589	0.0203808	0.143499	83.0819	92.8897	79.032	56.5882	28.8927	27.4333
SAUSA300_1976		probable succinyl-diaminopimelate desuccinylase	CDS	-1.18732	0.00894515	0.097063	42.9534	44.2077	77.1238	22.7839	22.5363	26.7704
SAUSA300_0766	ssrA	10Sa RNA (tmRNA)	misc_RNA	-1.18961	0.0184355	0.138079	13972.3	11168	20117.9	7792.58	3306.36	8743.22
SAUSA300_0736	yfiA/hpf	hibernation-promoting factor	CDS	-1.20966	0.0143507	0.118474	1341.05	1618.99	1681.46	1105.88	277.774	623.216
SAUSA300_0605	sarA	staphylococcal accessory regulator A	CDS	-1.22416	0.0317315	0.183432	242.22	188.584	284.483	137.88	46.4016	121.869
SAUSA300_1180		conserved hypothetical protein	CDS	-1.22944	0.00359976	0.0570662	22.2373	13.2223	19.0822	6.62466	3.69826	12.8498
SAUSA300_2592		conserved hypothetical protein	CDS	-1.23496	0.0390776	0.198479	49.6898	56.6954	153.055	39.9956	34.3823	35.7959
SAUSA300_2396	pnbA	para-nitrobenzyl esterase	CDS	-1.24427	0.00134711	0.0368477	422.581	516.069	513.47	270.063	190.981	151.954
SAUSA300_2481		conserved hypothetical protein	CDS	-1.26195	0.0262334	0.164532	1038.85	756.941	1069.79	648.597	102.973	443.318
SAUSA300_0769		putative lipoprotein	CDS	-1.27561	0.0265712	0.165845	6.95367	11.6196	5.00907	4.95301	2.65813	2.19263
SAUSA300_2258		formate dehydrogenase, alpha subunit	CDS	-1.29644	0.00316424	0.053628	1593.99	1837.96	2016.51	977.477	777.328	463.46
SAUSA300_2573	isaB	immunodominant antigen B	CDS	-1.29665	0.000458744	0.0200914	183.331	185.98	152.657	92.8071	54.7805	64.9119
SAUSA300_2629		conserved hypothetical protein	CDS	-1.2982	0.0192235	0.140932	11.8068	12.3541	29.4979	8.60586	6.76089	6.4249
SAUSA300_0194		sucrose-specific PTS tranporter protein	CDS	-1.29982	0.0133689	0.113636	155.371	206.347	115.129	112.433	44.7836	36.5608
SAUSA300_0689		glycosyl transferase, group 2 family protein	CDS	-1.30531	0.00363784	0.057127	296.545	302.509	380.53	193.106	91.8209	111.467
SAUSA300_1925		phiPVL ORF17-like protein	CDS	-1.31298	1.85E-05	0.00366803	4.49092	6.34401	5.48613	3.34328	1.67578	1.58073
SAUSA300_2108	mtlD	Mannitol-1-phosphate 5-dehydrogenase	CDS	-1.3247	0.012964	0.111738	79.1705	98.5659	156.156	56.031	34.729	42.5267
SAUSA300_1230		conserved hypothetical protein	CDS	-1.32683	0.00240956	0.0482659	43.8951	31.9204	58.0416	19.9359	12.8861	20.4985
SAUSA300_1991	agrC	accessory gene regulator protein C	CDS	-1.33189	0.00200416	0.0446444	7965.36	6224.21	9929.33	3458.5	2677.77	3444.87
SAUSA300_0982		conserved hypothetical protein	CDS	-1.33472	0.00927111	0.0973843	414.468	355.465	548.692	272.725	132.617	117.484
SAUSA300_0688		oxidoreductase, aldo/keto reductase family	CDS	-1.33918	0.000122458	0.00988851	253.664	280.071	282.734	149.891	91.4164	81.4331
SAUSA300_0594	adh	alcohol dehydrogenase	CDS	-1.35269	0.0150582	0.121976	2178.31	2640.98	2046.4	1332.61	594.669	761.096
SAUSA300_2257		conserved hypothetical protein	CDS	-1.35883	0.00337388	0.0551779	218.968	238.134	300.147	137.075	90.8964	67.3085
SAUSA300_2145		glycine betaine transporter	CDS	-1.36948	0.0340194	0.18883	236.787	260.839	577.633	178.99	118.344	118.81
SAUSA300_2275		oxidoreductase, short chain dehydrogenase/reductase family	CDS	-1.37757	0.00794853	0.0913803	85.255	100.836	183.268	59.1885	40.6809	42.2718
SAUSA300_2165	budA	alpha-acetolactate decarboxylase	CDS	-1.37875	0.00914452	0.0972405	55.1948	46.4782	42.0603	20.6788	20.7449	13.8696
SAUSA300_1864		putative membrane protein	CDS	-1.39719	0.00448006	0.064673	358.549	374.697	834.05	254.461	150.473	190.096
SAUSA300_2570	arcA	arginine deiminase	CDS	-1.40966	0.000285758	0.0150693	25.4968	25.0421	9.54109	7.92482	9.4768	5.2521
SAUSA300_1685		conserved hypothetical protein	CDS	-1.42755	0.00795338	0.0913803	1441.73	1220.45	3143.15	949.555	447.779	760.841
SAUSA300_0385		conserved hypothetical protein	CDS	-1.43513	0.00922384	0.0973843	388.102	413.897	506.075	270.806	91.8209	121.155
SAUSA300_1656		universal stress protein family	CDS	-1.44586	0.0241948	0.160052	2551.56	2968.93	4555.63	1545.28	845.342	1308.03
SAUSA300_2477	cidC	pyruvate oxidase	CDS	-1.44824	0.00413964	0.0625358	963.881	1165.9	1684.64	689.893	347.579	360.407
SAUSA300_1992	agrA	accessory gene regulator protein A	CDS	-1.4573	0.000531023	0.0207904	5097.12	4695.37	7661.81	2068.81	2002.26	2285.28
SAUSA300_0100		staphylococcal tandem lipoprotein	CDS	-1.46359	0.000553772	0.0210434	3.1871	4.60776	2.30576	1.30017	1.67578	0.713878
SAUSA300_1739		conserved hypothetical protein	CDS	-1.47164	0.00138637	0.0373164	225.343	327.551	130.633	144.504	61.0213	41.048
SAUSA300_0294		conserved hypothetical protein	CDS	-1.47233	0.00299057	0.0523104	2.24546	1.20202	1.35165	0.990603	0.288927	0.458922
SAUSA300_1989	agrB	accessory gene regulator protein B	CDS	-1.47527	0.000240777	0.0141402	6140.02	5041.28	7478.46	2361.47	1874.67	2475.12
SAUSA300_2603	lip	triacylglycerol lipase precursor	CDS	-1.49099	0.000229735	0.0141402	55.8467	59.2998	32.2012	26.1891	12.7706	13.5127
SAUSA300_1990	agrD	accessory gene regulator protein D	CDS	-1.51337	0.00025801	0.0144935	1766.45	1502.19	2285.97	651.445	552.832	741.414
SAUSA300_0108		antigen, 67 kDa	CDS	-1.51605	0.0100418	0.100573	115.895	149.518	226.68	77.0194	49.8688	45.1783
SAUSA300_0193		conserved hypothetical protein	CDS	-1.52215	0.00358289	0.0570662	92.0638	115.928	50.7268	48.7253	24.0965	17.337
SAUSA300_2315		putative lipoprotein	CDS	-1.52335	5.03E-05	0.00564874	276.843	317.534	194.797	138.003	65.2974	71.2858
SAUSA300_0151	adhE	alcohol dehydrogenase, iron-containing	CDS	-1.55571	0.017458	0.135878	741.436	1027.73	381.087	389.307	165.151	177.042
SAUSA300_2327		conserved hypothetical protein	CDS	-1.57258	0.0114148	0.104596	341.744	378.637	542.649	170.941	125.856	127.835
SAUSA300_1653		conserved hypothetical protein	CDS	-1.57349	0.00530138	0.0717212	188.184	208.417	322.091	104.261	53.6248	83.5747
SAUSA300_0604		hydrolase, alpha/beta hydrolase fold family	CDS	-1.6251	0.00684775	0.0854811	92.6432	113.324	211.017	79.5578	18.7802	36.8667
SAUSA300_2498	crtN	squalene synthase	CDS	-1.63893	0.0138971	0.115466	197.238	213.025	277.328	125.311	50.0421	45.4842
SAUSA300_2620		conserved hypothetical protein	CDS	-1.64246	0.00107225	0.0322175	209.117	203.409	377.907	93.612	64.4307	95.0988
SAUSA300_0711		conserved hypothetical protein	CDS	-1.65286	0.00480813	0.0667969	117.271	115.194	284.961	67.9182	42.2411	54.3567
SAUSA300_2632		putative membrane protein	CDS	-1.66284	0.0267531	0.166578	110.969	115.595	190.424	72.4378	26.7546	32.5325
SAUSA300_2399		ABC transporter, ATP-binding protein	CDS	-1.66449	0.00332987	0.054805	75.1866	83.407	146.297	43.215	27.6792	25.2917
SAUSA300_1988		delta-hemolysin precursor	CDS	-1.66635	0.000167939	0.0127634	10678.1	10649.5	10705.4	2838.01	2193.01	5060.89
SAUSA300_0298		conserved hypothetical protein	CDS	-1.67931	0.000739762	0.0248252	27.2352	9.08195	14.2321	6.19127	2.7737	6.78184
SAUSA300_0070		putative lysophospholipase	CDS	-1.68851	0.00458921	0.0652407	198.542	242.742	306.667	122.339	39.0051	70.7249
SAUSA300_2339		conserved hypothetical protein	CDS	-1.70624	0.0430962	0.20585	397.736	431.727	236.062	154.039	104.534	68.0224
SAUSA300_0786		OsmC/Ohr family protein	CDS	-1.71048	0.0118522	0.107084	20.9335	21.0354	71.9557	15.7877	8.49445	10.5042
SAUSA300_2164		conserved hypothetical protein	CDS	-1.71531	0.00301635	0.0523104	10.6478	11.0853	15.5838	3.96241	3.29376	4.0793
SAUSA300_2478	cidB	Holin-like protein cidB	CDS	-1.72299	0.00128779	0.0363506	276.119	336.032	475.067	170.693	89.7984	68.8893
SAUSA300_1107		conserved hypothetical protein	CDS	-1.75016	0.00193851	0.0439396	225.632	256.031	333.064	105.685	37.0982	99.3821
SAUSA300_2142	asp23	alkaline shock protein 23	CDS	-1.75211	0.00243647	0.0484144	3064.83	3545.5	3183.54	1725.07	611.311	571.154
SAUSA300_0308		ABC transporter, permease protein	CDS	-1.77668	0.0047745	0.0666882	92.2086	93.9581	175.079	49.1587	29.4127	26.8724
SAUSA300_2281	hutG	formimidoylglutamase	CDS	-1.77768	0.00888468	0.097063	339.716	380.707	652.054	205.364	87.6026	107.337
SAUSA300_0172		conserved hypothetical protein	CDS	-1.78041	2.81E-05	0.00484001	13.8349	13.0219	26.7946	6.25318	4.44947	4.89517
SAUSA300_2097		conserved hypothetical protein	CDS	-1.7842	0.00135469	0.0368477	79.8948	100.169	160.847	55.2261	20.2827	23.507
SAUSA300_0309		ABC transporter ATP-binding protein	CDS	-1.78901	0.00364781	0.057127	89.094	112.189	195.274	53.9259	25.0788	35.7449
SAUSA300_2486		putative ATP-dependent Clp proteinase	CDS	-1.81381	0.0105961	0.101409	825.749	1191.07	1690.52	573.002	247.495	234.05
SAUSA300_2041		conserved hypothetical protein	CDS	-1.81785	0.00238521	0.0481513	276.119	293.895	396.035	139.365	37.5605	97.0874
SAUSA300_1761	epiE	lantibiotic epidermin immunity protein F	CDS	-1.82668	0.0307248	0.17941	83.4441	65.1764	120.536	41.0481	16.7578	18.1019
SAUSA300_0460		conserved hypothetical protein	CDS	-1.83389	0.000433926	0.0193321	1145.55	243.209	677.974	183.571	170.12	225.993
SAUSA300_2502		conserved hypothetical protein	CDS	-1.83505	0.00865481	0.0961941	41.3599	42.3379	43.6505	19.3168	7.33874	9.07645
SAUSA300_2499	crtM	squalene desaturase	CDS	-1.85007	0.0119035	0.107173	150.373	172.624	194.082	88.1636	28.7193	26.6175
SAUSA300_0171		cation efflux family protein	CDS	-1.89658	3.39E-05	0.00531825	87.5004	91.6877	176.669	39.1288	24.0965	32.3285
SAUSA300_0067		universal stress protein family	CDS	-1.90673	0.0111486	0.104024	759.327	687.758	1011.43	390.421	94.4213	170.872
SAUSA300_0772	clfA	clumping factor A	CDS	-1.9511	0.000306295	0.0158293	1280.42	1606.04	2077.25	628.166	398.025	257.557
SAUSA300_0372		putative lipoprotein	CDS	-1.96526	0.00175183	0.041288	303.354	364.213	460.596	196.449	44.2058	48.3398
SAUSA300_2543		conserved hypothetical protein	CDS	-1.96721	0.000342543	0.0170218	90.9772	110.853	109.643	38.6335	19.9937	21.0594
SAUSA300_0781		conserved hypothetical protein	CDS	-1.96923	0.00996704	0.100213	117.705	144.777	243.775	66.1227	22.5363	40.6401
SAUSA300_0782		conserved hypothetical protein	CDS	-1.97962	0.00285757	0.0507578	220.852	296.633	523.488	141.099	48.3663	74.4983
SAUSA300_2398		putative membrane protein	CDS	-2.00564	0.00857497	0.0961941	151.46	202.674	389.674	95.1598	39.294	50.7873
SAUSA300_1760	epiG	lantibiotic epidermin immunity protein F	CDS	-2.02055	0.0390967	0.198479	99.1623	80.8694	150.908	48.6634	13.0017	19.9376
SAUSA300_2501		phytoene dehydrogenase	CDS	-2.0387	0.00751899	0.0894532	265.181	321.074	379.497	146.114	50.1577	38.8554
SAUSA300_0374		putative membrane protein	CDS	-2.04007	0.00467877	0.0657061	572.809	699.31	1626.6	354.326	94.3057	256.18
SAUSA300_2416		glucose 1-dehydrogenase-like protein	CDS	-2.04107	0.00218653	0.0450365	46.6476	66.9794	96.683	26.9939	10.5169	13.6147
SAUSA300_2143		conserved hypothetical protein	CDS	-2.04613	0.00350841	0.0565178	1177.05	1056.58	916.104	508.303	116.091	138.339
SAUSA300_2144		conserved hypothetical protein	CDS	-2.05643	0.000948705	0.0302649	2402.13	2568.99	2658.47	1040.81	414.957	378.508
SAUSA300_2500		glycosyl transferase	CDS	-2.0661	0.00831014	0.0941816	218.099	292.359	346.262	135.96	37.156	31.5636
SAUSA300_0278		conserved hypothetical protein	CDS	-2.08917	1.44E-05	0.00311114	503.924	514.132	771.477	199.421	57.0919	164.039
SAUSA300_2340	narI	respiratory nitrate reductase, gamma subunit	CDS	-2.14795	0.0257796	0.163031	380.424	413.696	243.218	111.071	68.4179	54.6117
SAUSA300_2525		conserved hypothetical protein	CDS	-2.16222	0.00218693	0.0450365	123.862	172.691	267.23	69.5898	23.8653	32.5325
SAUSA300_0929		conserved hypothetical protein	CDS	-2.17986	0.000133856	0.0104813	70.8406	86.8128	87.3805	22.8458	9.13008	22.0792
SAUSA300_0474		putative endoribonuclease L-PSP	CDS	-2.23046	0.000110485	0.00920946	788.228	750.997	962.616	270.373	113.722	149.048
SAUSA300_0475		SpoVG protein	CDS	-2.23704	0.000409032	0.0190066	862.038	824.588	1072.34	382.063	74.4275	128.804
SAUSA300_2626		conserved hypothetical protein	CDS	-2.26313	0.00272875	0.0506916	35.6376	34.1241	103.759	16.8402	9.36123	9.9433
SAUSA300_2347	nirR	nitrite reductase transcriptional regulator NirR	CDS	-2.27267	0.000698223	0.0243812	508.632	709.594	167.526	170.384	65.1819	51.2973
SAUSA300_1068		antibacterial protein	CDS	-2.47907	4.23E-05	0.00531825	55.9916	78.2651	57.008	11.33	6.76089	16.1642
SAUSA300_2418		conserved hypothetical protein	CDS	-2.48179	0.00133222	0.0368477	140.16	120.67	211.653	45.6916	12.5972	26.3115
SAUSA300_2346	nirB	nitrite reductase [NAD(P)H], large subunit	CDS	-2.48238	0.00175761	0.041288	2247.41	2518.64	924.85	584.951	263.501	170.005
SAUSA300_2343		respiratory nitrate reductase, alpha subunit	CDS	-2.50707	0.00286039	0.0507578	6508.93	7832.58	3248.82	1867.97	736.185	490.281
SAUSA300_2344		uroporphyrin-III C-methyl transferase	CDS	-2.51915	0.00925492	0.0973843	820.316	854.438	430.065	227.591	72.405	67.2575
SAUSA300_2341	narJ	respiratory nitrate reductase, delta subunit	CDS	-2.57584	0.0198966	0.142418	469.445	462.512	254.588	125.435	39.6985	33.9602
SAUSA300_2342	narH	respiratory nitrate reductase, beta subunit	CDS	-2.61944	0.00985813	0.100213	1829.76	1846.31	940.433	485.705	160.643	104.991
SAUSA300_2333	narK	nitrite extrusion protein	CDS	-2.67894	0.00487359	0.0669859	1966.22	2546.35	2225.3	548.484	233.453	270.254
SAUSA300_2345	nirD	nitrite reductase [NAD(P)H], small subunit	CDS	-2.69831	0.00278569	0.0506916	330.444	334.43	149.08	71.3853	32.9376	21.1614
SAUSA300_1067		antibacterial protein	CDS	-2.84486	7.01E-05	0.0062441	67.1464	100.235	63.2097	13.1255	3.12041	15.8073

## Sheet: B_MNY221 vs JE2
							CPM	CPM	CPM	CPM	CPM	CPM
Locus tag	Gene	Description	FeatureType	log2FC	PValue	FDR	wt-JE2-B-rep1	wt-JE2-B-rep2	wt-JE2-B-rep3	JE2-deltapurR-Spc-MNY221-B-rep1	JE2-deltapurR-Spc-MNY221-B-rep2	JE2-deltapurR-Spc-MNY221-B-rep3
SAUSA300_2441	fnbA	fibronectin binding protein A	CDS	5.57395	2.89766e-10	3.74378e-07	30.0594	25.1048	34.0543	1365.53	1998.59	886.308
SAUSA300_1421		phiSLT ORF122-like protein, DNA polymerase	CDS	3.48854	4.4471e-07	0.000164162	0.449486	0.196131	0.357713	4.12638	3.58108	3.89408
SAUSA300_2440	fnbB	fibronectin binding protein B	CDS	3.3156	4.26634e-05	0.00697105	25.396	30.1388	23.3944	261.038	363.164	161.862
SAUSA300_0966	purE	phosphoribosylaminoimidazole carboxylase, catalytic subunit	CDS	2.85838	4.16635e-11	1.07658e-07	55.4553	61.1275	62.7429	433.389	428.185	438.929
SAUSA300_0967	purK	phosphoribosylaminoimidazole carboxylase, ATPase subunit	CDS	2.32012	1.04419e-07	5.39638e-05	452.801	480.39	473.183	2494.24	2404.52	2124.33
SAUSA300_1746		conserved hypothetical protein	CDS	2.30646	1.54926e-08	1.00082e-05	1.29227	1.89593	1.21623	7.65473	5.61738	8.59637
SAUSA300_0408		putative surface protein	CDS	2.11025	0.00142691	0.094542	141.026	118.79	97.3696	524.409	586.454	431.582
SAUSA300_1427		phiSLT ORF86-like protein	CDS	2.07639	0.0102868	0.295144	0.0561858	0.065377	0.214628	0.299013	0.77239	0.367366
SAUSA300_0407		exotoxin	CDS	1.97316	0.00672038	0.234668	34.2733	32.8846	21.5343	128.456	125.127	94.854
SAUSA300_0968	purC	phosphoribosylaminoimidazole-succinocarboxamide synthase	CDS	1.78793	2.4176e-06	0.000694119	424.203	401.545	389.264	1688.23	1316.64	1190.85
SAUSA300_0119		ornithine cyclodeaminase	CDS	1.75202	0.00418056	0.180043	4.60723	4.57639	9.229	3.64796	31.8786	26.4504
SAUSA300_0969	purS	phosphoribosylformylglycinamidine synthase	CDS	1.72392	1.21667e-05	0.00249399	396.559	377.683	391.911	1397.82	1403.22	1051.18
SAUSA300_1028		iron transport associated domain protein	CDS	1.62897	0.0029316	0.142561	44.1058	25.1701	66.9639	88.8666	175.613	156.865
SAUSA300_0970	purQ	phosphoribosylformylglycinamidine synthase I	CDS	1.56592	1.25471e-05	0.00249399	1045.06	1038.06	1127.15	3422.98	3508.47	2573.03
SAUSA300_0122		siderophore biosynthesis protein, IucA/IucC family	CDS	1.49686	0.00173453	0.105176	15.3949	13.6638	34.1974	16.6251	88.1929	73.6202
SAUSA300_1033		iron/heme permease	CDS	1.47449	0.00632084	0.226848	20.9011	15.7558	17.2418	22.2466	96.6891	31.0057
SAUSA300_0124		HPCH/HPAI aldolase family protein	CDS	1.47007	0.0016101	0.101475	8.48405	8.82589	16.9556	10.2262	45.6412	39.0143
SAUSA300_1032		putative iron compound ABC transporter, iron compound-binding protein	CDS	1.43643	0.0338028	0.563525	16.7434	9.47966	11.8761	17.582	63.4062	22.3359
SAUSA300_0121		putative drug transporter	CDS	1.43077	0.00519267	0.194462	9.21447	10.2642	15.0955	9.03019	46.0625	38.1326
SAUSA300_0120	sbnC	siderophore biosynthesis protein, IucC family	CDS	1.42788	0.00457998	0.182675	14.833	13.2715	25.6123	12.7977	73.0962	58.6317
SAUSA300_0223		conserved hypothetical protein	CDS	1.40715	0.0146458	0.344043	5.16909	5.29553	9.15746	5.92045	32.651	13.4456
SAUSA300_1920	chs	chemotaxis-inhibiting protein CHIPS	CDS	1.38158	0.000132771	0.0171541	589.332	491.504	725.371	1201.25	1658.6	1846.31
SAUSA300_1962		phiPVL ORF39-like protein	CDS	1.34711	1.78798e-05	0.00330009	5.56239	5.0994	5.50878	13.5154	13.4115	14.2538
SAUSA300_0971	purL	phosphoribosylformylglycinamidine synthase II	CDS	1.33147	4.31644e-05	0.00697105	4553.8	4314.03	4785.77	11979.2	12869.3	9512.07
SAUSA300_0118		pyridoxal-phosphate dependent enzyme superfamily	CDS	1.32572	0.0147978	0.344356	3.87682	2.48432	4.57873	2.87052	11.5156	13.1517
SAUSA300_1433		putative phage regulatory protein	CDS	1.30682	0.0189879	0.394398	0.505672	0.719147	1.07314	2.4519	1.96608	1.17557
SAUSA300_1034	srtB	sortase B	CDS	1.30065	0.0150589	0.344356	22.1934	12.4216	13.1638	19.1966	69.7959	28.9485
SAUSA300_1035		conserved hypothetical protein	CDS	1.28315	0.024495	0.450895	14.2712	9.47966	12.9492	14.1732	48.0988	27.1851
SAUSA300_0057		conserved hypothetical protein	CDS	1.26698	0.0394792	0.584725	0.505672	0.261508	0.500799	0.299013	2.17673	0.66126
SAUSA300_1031		conserved hypothetical protein	CDS	1.21559	0.0300153	0.53123	18.3166	12.7485	10.4452	16.1467	59.7549	20.7195
SAUSA300_0123		siderophore biosynthesis protein, IucC family	CDS	1.19543	0.00662137	0.234378	22.081	23.6665	39.9923	24.7583	97.8828	73.6937
SAUSA300_0972	purF	amidophosphoribosyltransferase	CDS	1.18846	0.000115267	0.0156763	3412.67	3416.21	3550.66	7802.92	9751.28	6101.74
SAUSA300_1030		iron transport associated domain protein	CDS	1.15729	0.01339	0.341148	14.3274	9.0874	10.7314	15.13	38.3386	22.8502
SAUSA300_0202		peptide ABC transporter, permease protein	CDS	1.12025	0.000149962	0.0176138	5.78713	4.31488	5.93804	12.1399	13.4115	9.33111
SAUSA300_0359		trans-sulfuration enzyme family protein	CDS	1.10724	0.00377411	0.168143	6.91085	7.06071	12.4484	12.7379	27.7358	16.3845
SAUSA300_0976	purD	phosphoribosylamine--glycine ligase	CDS	1.0952	9.21281e-06	0.00231567	3605.83	3473.94	4177.16	7695.81	9168.34	7185.54
SAUSA300_0974	purN	phosphoribosylglycinamide formyltransferase	CDS	1.07479	0.000141165	0.01737	1361.77	1374.03	1303.22	2915.55	3274.09	2318.23
SAUSA300_0973	purM	phosphoribosylformylglycinamidine cyclo-ligase	CDS	1.07306	0.000212076	0.0209637	2207.71	2253.74	2090.19	4868.05	5264.82	3651.11
SAUSA300_0125		pyridoxal-dependent decarboxylase	CDS	1.06603	0.00976265	0.284526	20.4516	23.2088	36.129	23.3828	75.5538	68.1097
SAUSA300_2010	leuA	2-isopropylmalate synthase	CDS	1.06416	0.0105729	0.295144	22.2496	17.7172	20.4612	42.7588	55.1908	28.4342
SAUSA300_0975	purH	bifunctional purine biosynthesis protein	CDS	1.0373	0.000219048	0.0209637	4577.9	4571.62	4609.78	9442.64	11057.7	7739.09
SAUSA300_1217		ABC transporter, ATP-binding protein	CDS	-1.00919	0.00923915	0.277604	6.91085	3.92262	4.93644	2.3323	2.94912	2.57156
SAUSA300_0419		staphylococcal tandem lipoprotein	CDS	-1.0172	0.042391	0.597904	31.4078	38.0494	11.5184	20.5123	5.26629	14.1803
SAUSA300_0299		conserved hypothetical protein	CDS	-1.02601	0.0239147	0.444572	18.4851	6.47232	10.946	8.31256	4.14282	5.14313
SAUSA300_0283		essC protein	CDS	-1.05165	0.000187034	0.0193558	116.305	135.592	70.6126	57.5899	54.629	43.3492
SAUSA300_1106		putative lipoprotein	CDS	-1.05476	9.85775e-06	0.00231567	25.2836	28.962	20.4612	15.0702	11.5858	9.25763
SAUSA300_2522		conserved hypothetical protein	CDS	-1.06842	0.0134664	0.341148	4.83198	6.92996	3.21942	2.09309	1.40434	3.67366
SAUSA300_0278		conserved hypothetical protein	CDS	-1.07646	0.00979986	0.284526	339.025	532.822	593.017	231.555	92.8272	370.232
SAUSA300_1743		conserved hypothetical protein	CDS	-1.09776	0.0142109	0.34214	8.54024	14.4483	4.8649	6.63808	3.51086	2.79198
SAUSA300_0284		conserved hypothetical protein	CDS	-1.10116	0.00703891	0.240712	7.80982	8.89127	6.29575	5.20282	2.87891	2.57156
SAUSA300_0472	ispE	4-diphosphocytidyl-2C-methyl-D-erythritol kinase	CDS	-1.10318	1.03867e-06	0.000335492	346.385	398.8	302.84	182.936	159.182	145.698
SAUSA300_2435		cell wall surface anchor family protein	CDS	-1.11127	0.0055826	0.204582	31.0707	34.2575	21.6774	18.5986	7.37281	14.2538
SAUSA300_0715	nrdI	nrdI protein	CDS	-1.12941	0.00562125	0.204582	477.298	626.442	348.842	253.264	203.419	207.268
SAUSA300_0285		conserved hypothetical protein	CDS	-1.13837	0.00175022	0.105176	9.94488	11.2448	6.29575	4.00677	3.86195	4.62882
SAUSA300_0282		conserved hypothetical protein	CDS	-1.14978	0.000903136	0.0648251	18.0918	21.1168	9.44363	9.68801	4.4939	7.71469
SAUSA300_0769		putative lipoprotein	CDS	-1.15683	0.043924	0.597904	5.84332	11.7025	3.79176	4.7244	1.33413	3.45324
SAUSA300_0547	sdrD	sdrD protein	CDS	-1.22422	0.000187266	0.0193558	115.462	141.476	75.0482	63.6299	52.1714	26.23
SAUSA300_2574		conserved hypothetical protein	CDS	-1.28449	0.000464736	0.0400292	8.03456	8.89127	5.93804	3.52835	2.31717	3.52672
SAUSA300_2436		putative cell wall surface anchor family protein	CDS	-1.40307	0.00160356	0.101475	65.9059	75.5758	47.2897	33.6688	15.2371	22.4094
SAUSA300_0768		conserved hypothetical protein	CDS	-1.42718	0.00131772	0.0896047	6.18043	13.01	4.79336	4.12638	2.66826	2.05725
SAUSA300_0767		conserved hypothetical protein	CDS	-1.44567	0.00202588	0.11633	15.114	23.0781	7.79815	7.95374	1.615	7.27386
SAUSA300_0415	lpl3	staphylococcal tandem lipoprotein	CDS	-1.45911	0.00306527	0.142561	2.58455	3.07272	1.64548	1.37546	0.210652	1.02863
SAUSA300_0100		staphylococcal tandem lipoprotein	CDS	-1.48165	0.000596285	0.0497032	3.76445	3.53036	2.21782	1.43526	0.702172	1.24905
SAUSA300_0474		putative endoribonuclease L-PSP	CDS	-1.60045	0.00272874	0.138256	466.679	478.559	598.812	192.744	111.716	204.697
SAUSA300_0475		SpoVG protein	CDS	-1.89381	0.00187956	0.110381	514.83	587.477	658.479	205.003	66.5659	202.198
SAUSA300_0476		hypothetical protein	CDS	-2.13688	0.00827254	0.262794	5.45002	4.18413	1.35931	1.37546	0.631955	0.44084

## Sheet: B_MNY224 vs MNY221
							CPM	CPM	CPM	CPM	CPM	CPM
Locus tag	Gene	Description	FeatureType	log2FC	PValue	FDR	JE2-deltapurR-Spc-MNY221-B-rep1	JE2-deltapurR-Spc-MNY221-B-rep2	JE2-deltapurR-Spc-MNY221-B-rep3	KES29-deltapurR-Spc-MNY224-B-rep1	KES29-deltapurR-Spc-MNY224-B-rep2	KES29-deltapurR-Spc-MNY224-B-rep3
SAUSA300_1501		putative competence protein ComG	CDS	4.9681	8.35e-14	1.76e-11	1.25585	1.05326	0.955153	26.6844	42.2411	34.3681
SAUSA300_0228	fadE	acyl-CoA synthetase FadE	CDS	4.35806	7.4e-16	5.37e-13	2.75092	3.72151	2.42462	49.3444	74.9476	58.538
SAUSA300_1397		phiSLT ORF213-like protein, major tail protein	CDS	4.30431	9.43e-12	1.06e-09	1.37546	0.351086	1.68989	23.4649	24.7321	19.8356
SAUSA300_1758	splA	serine protease SplA	CDS	4.08411	3.81e-10	3.08e-08	1.37546	0.983041	1.1021	14.7971	26.9858	17.541
SAUSA300_1564	accB	acetyl-CoA carboxylase, biotin carboxyl carrier protein	CDS	3.65764	8.97e-11	8.28e-09	5.80085	4.42369	3.74714	45.1962	75.7566	56.0904
SAUSA300_1759		conserved hypothetical protein	CDS	3.62325	1.26e-14	3.27e-12	2.4519	2.52782	2.71851	31.1421	38.2539	25.6486
SAUSA300_0131		putative Bacterial sugar transferase	CDS	3.51327	4.04e-13	7.46e-11	2.57151	2.0363	2.57156	31.9469	24.3276	26.0056
SAUSA300_1267	trpB	tryptophan synthase, beta subunit	CDS	3.43421	2.36e-15	9.35e-13	17.5221	14.3243	13.8865	198.74	152.611	143.49
SAUSA300_1207		conserved hypothetical protein	CDS	3.19641	1.44e-11	1.55e-09	1.49506	1.615	1.76336	11.9491	18.838	13.9716
SAUSA300_0892	oppA	oligopeptide ABC transporter, oligopeptide-binding protein	CDS	3.18713	5.99e-12	7.04e-10	1.91368	2.0363	1.98378	14.921	22.5941	16.6742
SAUSA300_0735		competence protein F	CDS	3.17693	3.53e-12	4.8e-10	3.34894	4.70456	3.0124	28.7894	41.0854	30.3398
SAUSA300_0154	cap5C	capsular polysaccharide biosynthesis protein Cap5C	CDS	3.08165	5.12e-12	6.62e-10	1.85388	2.17673	2.05725	18.8834	15.2553	17.49
SAUSA300_1388		phiSLT ORF488-like protein	CDS	3.07426	7.43e-10	5.65e-08	1.43526	1.47456	0.514313	7.98673	12.8283	8.46456
SAUSA300_2318		acetyltransferase, GNAT family	CDS	2.91409	2.7e-15	9.35e-13	9.03019	11.5156	11.8292	70.7043	80.495	92.7532
SAUSA300_1384		phiSLT ORF100b-like protein, holin	CDS	2.91278	0.000140467	0.00281369	0.119605	0.0702172	0.146947	1.17634	0.75121	0.76487
SAUSA300_0399		exotoxin	CDS	2.81512	2.51e-07	1.22e-05	2.3323	1.05326	1.02863	13.3731	6.81867	11.4221
SAUSA300_1419		phiSLT ORF80-like protein	CDS	2.75918	0.000178425	0.00344067	0.179408	0.0702172	0.293893	1.54782	1.38685	0.866852
SAUSA300_1383		phiSLT ORF484-like protein, lysin	CDS	2.74779	8.15e-13	1.32e-10	1.91368	1.40434	1.83683	12.3206	11.3259	11.1671
SAUSA300_1942		conserved hypothetical phage protein	CDS	2.71912	1.28e-12	1.94e-10	6.81749	7.37281	6.90649	40.3051	54.5494	44.1585
SAUSA300_1034	srtB	sortase B	CDS	2.60634	2.46e-05	0.000648501	19.1966	69.7959	28.9485	307.582	189.652	220.741
SAUSA300_0878		transcriptional regulator, LysR family	CDS	2.57906	5.78e-08	3.11e-06	1.31566	0.983041	1.39599	10.649	4.3339	7.24077
SAUSA300_0608		conserved hypothetical protein	CDS	2.55364	0.00128524	0.0185535	0.0598026	0.210652	0.146947	0.866777	0.808995	0.815861
SAUSA300_0123		siderophore biosynthesis protein, IucC family	CDS	2.52824	1.78e-06	7.31e-05	24.7583	97.8828	73.6937	566.563	208.143	357.449
SAUSA300_1031		conserved hypothetical protein	CDS	2.52819	7.53e-05	0.00166346	16.1467	59.7549	20.7195	238.983	161.394	156.798
SAUSA300_1033		iron/heme permease	CDS	2.52181	3.32e-05	0.000823734	22.2466	96.6891	31.0057	316.498	271.476	272.905
SAUSA300_1392		phiSLT ORF191-like protein	CDS	2.45603	6.38e-08	3.3e-06	0.956841	2.4576	1.17557	9.72029	8.55223	6.88383
SAUSA300_0160	cap5I	capsular polysaccharide biosynthesis protein Cap5I	CDS	2.4543	2.52e-11	2.61e-09	7.53512	10.2517	8.30248	46.0011	50.7933	46.1981
SAUSA300_1028		iron transport associated domain protein	CDS	2.45084	4.86e-05	0.00113117	88.8666	175.613	156.865	1222.71	505.102	575.641
SAUSA300_0125		pyridoxal-dependent decarboxylase	CDS	2.44307	1.17e-06	4.97e-05	23.3828	75.5538	68.1097	469.855	149.086	289.07
SAUSA300_1032		putative iron compound ABC transporter, iron compound-binding protein	CDS	2.4323	0.000893609	0.0141662	17.582	63.4062	22.3359	226.91	170.351	160.266
SAUSA300_0126		conserved hypothetical protein	CDS	2.40221	1.83e-06	7.37e-05	21.4093	51.6097	64.73	388.131	114.126	225.535
SAUSA300_0122		siderophore biosynthesis protein, IucA/IucC family	CDS	2.3956	8.29e-06	0.000267731	16.6251	88.1929	73.6202	426.888	183.873	327.67
SAUSA300_0121		putative drug transporter	CDS	2.38947	2.78e-05	0.000719087	9.03019	46.0625	38.1326	211.618	91.9943	184.385
SAUSA300_0124		HPCH/HPAI aldolase family protein	CDS	2.37383	5.73e-06	0.000197529	10.2262	45.6412	39.0143	247.836	86.7358	156.798
SAUSA300_0418		staphylococcal tandem lipoprotein	CDS	2.3727	6.15e-08	3.24e-06	7.83413	4.98542	8.5229	47.9204	28.9505	33.8072
SAUSA300_1428		conserved hypothetical phage protein	CDS	2.36482	1.81e-05	0.000518923	0.23921	0.210652	0.587786	1.67164	2.13806	1.52974
SAUSA300_1030		iron transport associated domain protein	CDS	2.35561	1.27e-05	0.00038608	15.13	38.3386	22.8502	158.558	94.7102	137.167
SAUSA300_1405		phiSLT ORF 101-like protein, terminase, small subunit	CDS	2.35471	0.000777513	0.0127158	0.23921	0	0.146947	0.495301	0.924566	0.713878
SAUSA300_0202		peptide ABC transporter, permease protein	CDS	2.33579	6.13e-10	4.8e-08	12.1399	13.4115	9.33111	50.7065	72.5206	53.031
SAUSA300_1425		conserved hypothetical phage protein	CDS	2.30558	2.45e-05	0.000648501	0.47842	0.631955	0.587786	2.78607	3.52491	2.14163
SAUSA300_1029		iron transport associated domain protein	CDS	2.2668	0.00546974	0.0586466	191.249	366.745	405.426	2524.3	781.778	1330.21
SAUSA300_0880		conserved hypothetical protein	CDS	2.26106	3.57e-09	2.31e-07	2.81072	3.86195	1.98378	12.5064	15.9488	13.1558
SAUSA300_1962		phiPVL ORF39-like protein	CDS	2.26077	1.7e-09	1.19e-07	13.5154	13.4115	14.2538	62.8414	72.5784	62.0054
SAUSA300_0119		ornithine cyclodeaminase	CDS	2.25912	0.000346304	0.00630175	3.64796	31.8786	26.4504	113.981	54.7805	127.376
SAUSA300_2155	lacA	galactose-6-phosphate isomerase	CDS	2.25833	4.01e-05	0.000977467	0.956841	0.631955	0.881679	3.59093	5.25847	3.11047
SAUSA300_0120	sbnC	siderophore biosynthesis protein, IucC family	CDS	2.25271	4.84e-05	0.00113117	12.7977	73.0962	58.6317	288.637	120.54	279.126
SAUSA300_1400		phiSLT ORF92-like protein, uncharacterized phage protein (possible DNA packaging)	CDS	2.24803	4.18e-06	0.00015423	0.598026	0.77239	0.808206	2.22886	4.96954	3.16146
SAUSA300_1035		conserved hypothetical protein	CDS	2.13663	0.000513791	0.00897052	14.1732	48.0988	27.1851	154.286	102.453	136.402
SAUSA300_1404		phiSLT ORF 563-like protein, terminase, large subunit	CDS	2.02263	1.13e-06	4.88e-05	1.79408	3.01934	2.2042	7.73908	12.5972	8.15861
SAUSA300_2145		glycine betaine transporter	CDS	2.02047	0.00329522	0.0387039	38.7521	26.823	36.9571	178.99	118.344	118.81
SAUSA300_2115	tnp	IS1181, transposase	CDS	1.98927	7.02e-06	0.000235514	0.837236	0.561738	1.39599	4.82919	3.17819	3.11047
SAUSA300_2321		putative membrane protein	CDS	1.97359	5.89e-09	3.62e-07	22.9642	28.6486	23.2176	99.8032	102.396	91.7334
SAUSA300_1680	acuA	acetoin utilization protein AcuA	CDS	1.95956	2.08e-07	1.03e-05	11.0635	9.61976	11.6088	38.3859	45.766	41.5069
SAUSA300_0118		pyridoxal-phosphate dependent enzyme superfamily	CDS	1.92481	0.000560992	0.00960001	2.87052	11.5156	13.1517	39.7479	12.2505	52.1641
SAUSA300_2508		conserved hypothetical protein	CDS	1.90524	0.000218125	0.00414438	0.47842	0.421303	0.293893	1.67164	1.27128	1.63172
SAUSA300_0879		isopropylmalate synthase-related protein	CDS	1.8858	5.01e-08	2.76e-06	2.3323	3.37043	2.35115	8.72969	11.6726	9.3824
SAUSA300_0148		conserved hypothetical protein	CDS	1.86595	0.00298967	0.0356193	0.299013	0.280869	0.881679	1.36208	1.90692	1.98866
SAUSA300_0607		conserved hypothetical protein	CDS	1.78663	0.00475089	0.0524628	0.119605	0	0.44084	0.557214	0.808995	0.560904
SAUSA300_1762	epiF	lantibiotic epidermin immunity protein F	CDS	1.78059	0.000164195	0.00323878	22.2466	21.8376	29.2424	84.8204	91.4742	75.6201
SAUSA300_1413		conserved hypothetical phage protein	CDS	1.77496	6.98e-05	0.00155578	1.37546	0.983041	0.44084	2.60033	4.27612	2.9065
SAUSA300_2373	bioD	dethiobiotin synthase	CDS	1.76574	2.56e-05	0.000668902	0.897038	1.05326	1.68989	2.97181	5.83632	3.5184
SAUSA300_2487	feoB	ferrous iron transport protein B	CDS	1.72744	3.84e-05	0.000946087	21.2299	12.2178	15.7968	53.0592	61.2525	48.9517
SAUSA300_0105		peptidase, M20/M25/M40 family	CDS	1.69083	3.24e-07	1.49e-05	18.3594	22.61	15.3559	48.8491	75.5832	57.4672
SAUSA300_1480		putative traG membrane protein	CDS	1.67824	7e-07	3.17e-05	2.57151	2.17673	2.27767	6.43892	9.24566	6.88383
SAUSA300_1064		transporter, TRAP family	CDS	1.67779	1.03e-06	4.59e-05	28.5856	23.3121	29.3158	79.8673	99.5642	80.4643
SAUSA300_1426		conserved hypothetical phage protein	CDS	1.6744	0.0124014	0.114644	0.598026	0	0.293893	1.05252	1.09792	0.866852
SAUSA300_0173		conserved hypothetical protein	CDS	1.65736	0.000387737	0.00695772	10.9439	6.81107	11.9027	43.4627	18.6647	31.5126
SAUSA300_2137		conserved hypothetical protein	CDS	1.6168	3.16e-05	0.000793384	63.7495	102.166	88.3884	293.033	184.798	302.021
SAUSA300_2050		TENA/THI-4 family protein	CDS	1.60753	2.41e-06	9.57e-05	3.28914	4.28325	3.82061	7.55335	15.3131	11.83
SAUSA300_0719		iron compound ABC transporter, permease protein	CDS	1.60448	4.75e-06	0.000170474	27.3896	38.128	21.0134	87.2969	83.8465	92.0393
SAUSA300_0436		ABC transporter, permease protein	CDS	1.58514	4.96e-05	0.00114443	8.43216	5.61738	7.56775	28.1084	16.5844	20.2945
SAUSA300_2136		iron compound ABC transporter, iron compound-binding protein	CDS	1.57445	0.000463362	0.00814509	156.623	356.001	196.468	742.89	687.357	681.499
SAUSA300_0117	sirA	iron compound ABC transporter, iron compound-binding protein SirA	CDS	1.57115	0.0201036	0.159839	125.765	368.079	343.781	908.445	602.99	977.248
SAUSA300_2375		ABC transporter, ATP-binding/permease protein	CDS	1.56793	1.48e-08	8.72e-07	2.93033	4.0726	4.70229	12.9397	11.6726	10.0453
SAUSA300_2139		putative transporter	CDS	1.56745	1.18e-05	0.000368251	25.3563	64.951	29.3158	93.3643	116.149	144.917
SAUSA300_0721		transferrin receptor	CDS	1.54849	1.96e-05	0.000549507	124.389	155.531	155.984	664.385	286.558	324.152
SAUSA300_0581		conserved hypothetical protein	CDS	1.51185	1.31e-05	0.000389942	12.2595	8.49629	11.4618	26.3129	36.1736	29.473
SAUSA300_0609		phage integrase family protein	CDS	1.50027	0.0145168	0.127157	0.179408	0.280869	0.146947	0.495301	0.75121	0.509913
SAUSA300_0243		conserved hypothetical protein	CDS	1.48887	0.00336687	0.0393665	0.598026	0.280869	0.367366	0.92869	1.32906	1.32577
SAUSA300_1265	trpC	indole-3-glycerol phosphate synthase	CDS	1.48517	0.000238304	0.00446216	26.6121	18.3267	14.4008	92.3737	43.8013	30.2378
SAUSA300_0720		putative iron compound ABC transporter, ATP-binding protein	CDS	1.43981	0.000385396	0.00695772	34.8649	63.1955	32.6221	129.893	125.105	99.535
SAUSA300_1757	splB	serine protease SplB	CDS	1.43521	0.00117754	0.0172884	1.79408	1.40434	1.46947	4.02432	3.87162	4.79318
SAUSA300_1431		phiSLT ORF71-like protein	CDS	1.4126	0.0051013	0.0553855	1.07645	0.491521	0.514313	0.804865	1.38685	3.41642
SAUSA300_2457		phospholipase/carboxylesterase family protein	CDS	1.41099	8.14e-06	0.00026683	5.44203	6.67064	4.84924	18.7595	13.4062	13.0028
SAUSA300_2160		transcriptional regulator, MerR family	CDS	1.40224	0.000107951	0.00226785	2.93033	1.75543	1.1021	4.33389	7.45431	3.72237
SAUSA300_2539		aminotransferase	CDS	1.40178	0.0026747	0.0330691	21.6485	16.8521	13.666	53.183	49.7532	35.082
SAUSA300_1266	trpF	N-(5'phosphoribosyl)anthranilate isomerase	CDS	1.40107	0.00187841	0.0251493	11.0037	8.49629	9.625	45.8154	17.9135	13.3597
SAUSA300_0156	cap5E	capsular polysaccharide biosynthesis protein Cap5E	CDS	1.39929	2.61e-06	0.000101103	2.4519	1.96608	2.2042	8.11056	4.50726	4.94616
SAUSA300_1268	trpA	tryptophan synthase, alpha subunit	CDS	1.37743	2.38e-05	0.000648226	15.2497	19.4502	14.8416	58.7551	34.2667	35.7449
SAUSA300_0116	sirB	iron compound ABC transporter, permease protein SirB	CDS	1.37214	0.00385975	0.0433635	87.4911	355.58	226.371	541.736	544.858	646.06
SAUSA300_0241		PTS system, sorbitol-specific IIC component	CDS	1.37132	1.2e-05	0.000369962	3.70776	5.26629	4.62882	10.4013	13.2906	11.473
SAUSA300_2138		conserved hypothetical protein	CDS	1.36393	3.14e-05	0.000793384	88.5078	187.34	101.687	314.083	300.368	357.194
SAUSA300_1378		conserved hypothetical protein	CDS	1.36293	0.00202015	0.0266329	1.13625	1.05326	2.2042	3.96241	3.98719	3.31443
SAUSA300_1390		phiSLT ORF96-like protein	CDS	1.35905	0.00270346	0.0331242	0.777433	0.561738	0.587786	1.05252	2.3692	1.58073
SAUSA300_0115	sirC	iron compound ABC transporter, permease protein SirC	CDS	1.32205	0.00488338	0.0533848	113.744	488.291	315.053	701.966	711.8	878.937
SAUSA300_2598	cap1A	capsular polysaccharide biosynthesis protein Cap1A	CDS	1.30373	0.000585261	0.00994944	0.777433	1.40434	1.02863	2.29077	3.64048	1.98866
SAUSA300_0928	comK	competence transcription factor	CDS	1.29871	0.00291495	0.0351973	2.75092	1.26391	4.26145	7.86291	7.56988	4.94616
SAUSA300_1205		conserved hypothetical protein	CDS	1.29299	0.0451282	0.271189	0.538223	0.351086	0.293893	1.30017	0.288927	1.37677
SAUSA300_0157	cap5F	capsular polysaccharide biosynthesis protein Cap5F	CDS	1.28156	7.97e-05	0.00173056	3.46855	3.58108	1.83683	6.99613	6.64531	8.05663
SAUSA300_2451		drug transporter	CDS	1.28049	1.89e-05	0.000536489	9.86742	9.19846	14.6947	26.5605	23.1141	32.2775
SAUSA300_2374		ABC transporter, ATP-binding/permease protein	CDS	1.26962	7.91e-05	0.00173056	5.02341	6.74086	5.58397	17.1498	12.7128	11.983
SAUSA300_2601	icaB	intercellular adhesion protein B	CDS	1.26258	2.07e-05	0.000568679	5.14302	9.40911	7.4208	16.0354	19.1269	17.49
SAUSA300_0267		transposase	CDS	1.25735	0.00188901	0.0251609	14.7114	45.0795	29.0219	60.3649	60.039	91.7334
SAUSA300_1309		transposase, IS200 family	CDS	1.24349	0.00137176	0.0193696	10.1066	8.49629	13.9599	32.2565	16.9889	27.8413
SAUSA300_1399		phiSLT ORF110-like protein	CDS	1.24117	0.0123659	0.114644	0.837236	0.631955	0.293893	1.73355	1.32906	1.22379
SAUSA300_1978		ferric hydroxamate receptor	CDS	1.22881	6.77e-05	0.00152077	3.88717	5.05564	4.84924	11.5158	7.56988	13.2067
SAUSA300_0718		iron compound ABC transporter, permease	CDS	1.22279	2e-07	1.01e-05	29.5425	36.7236	30.124	68.2897	81.8818	74.8042
SAUSA300_1502		putative competence protein ComGC	CDS	1.21863	0.0183367	0.149943	0.418618	0.280869	0.293893	0.742952	0.75121	0.866852
SAUSA300_1415		phiSLT ORF 77-like protein	CDS	1.21654	0.0449629	0.270825	0.538223	0	0.293893	0.742952	0.577853	0.713878
SAUSA300_2110	fmtB	truncated FmtB protein	CDS	1.207	2.62e-06	0.000101103	15.9075	24.2249	18.0744	45.8154	51.8912	36.6627
SAUSA300_0268		putative drug transporter	CDS	1.20183	0.00539794	0.0581178	47.3636	184.812	85.7433	191.434	242.583	297.126
SAUSA300_0415	lpl3	staphylococcal tandem lipoprotein	CDS	1.18174	0.0143534	0.127157	1.37546	0.210652	1.02863	3.03372	1.61799	1.42776
SAUSA300_0893	oppF	oligopeptide ABC transporter, ATP-binding protein	CDS	1.18048	0.00132109	0.018894	1.25585	1.12348	1.39599	4.08624	2.54256	1.98866
SAUSA300_0404		exotoxin	CDS	1.17262	0.000603702	0.0101959	4.90381	2.17673	3.60019	9.2869	7.68545	7.24077
SAUSA300_1559		putative enterotoxin type A	CDS	1.16486	0.000129951	0.00262338	2.69111	2.73847	2.49809	7.49143	4.62283	5.71103
SAUSA300_1264	trpD	anthranilate phosphoribosyltransferase	CDS	1.15121	0.00364098	0.0418146	44.9117	26.4017	40.5573	126.549	68.4179	53.6429
SAUSA300_0132		glycosyl transferase, group 1 family protein	CDS	1.14883	0.000116211	0.00238325	3.70776	6.74086	7.27386	11.7634	12.9439	14.4815
SAUSA300_0391		conserved hypothetical protein	CDS	1.13312	0.0423377	0.262982	3.88717	1.47456	3.3063	7.18187	4.68061	7.24077
SAUSA300_2135		iron compound ABC transporter, permease protein	CDS	1.12819	0.00122299	0.017754	74.3944	185.233	131.076	248.146	282.859	322.877
SAUSA300_1977		conserved hypothetical protein	CDS	1.12219	0.00101942	0.0157969	12.4389	9.61976	9.84542	27.4892	18.029	24.0169
SAUSA300_0934		membrane protein	CDS	1.11173	1.39e-05	0.000408349	8.25275	6.24933	8.15553	14.7352	17.3356	16.9291
SAUSA300_2306		ABC transporter, ATP-binding protein	CDS	1.10644	0.00204387	0.0266855	3.52835	4.77477	3.96756	6.43892	11.4993	8.46456
SAUSA300_0770		conserved hypothetical protein	CDS	1.09708	0.0108984	0.10508	0.837236	1.96608	1.32252	3.15755	2.7737	2.85551
SAUSA300_0134		polysaccharide extrusion protein	CDS	1.07717	0.000288496	0.00532481	48.8587	46.9753	76.2653	129.397	100.315	133.342
SAUSA300_1282	pstC	phosphate ABC transporter, permease protein PstC	CDS	1.07678	0.00115892	0.0171123	3.28914	5.05564	3.3063	6.87231	11.4415	6.27193
SAUSA300_0130		NAD-dependent epimerase/dehydratase family protein	CDS	1.06585	0.00011937	0.00242876	5.68124	5.54716	6.3187	10.4632	11.2104	15.0424
SAUSA300_0547	sdrD	sdrD protein	CDS	1.06166	0.000841362	0.0135036	63.6299	52.1714	26.23	92.4356	148.913	55.3256
SAUSA300_2409		oligopeptide ABC transporter, permease protein	CDS	1.06088	0.000115753	0.00238325	63.3309	159.182	117.851	192.301	259.109	258.526
SAUSA300_0634	fhuB	ferrichrome transport permease protein fhuB	CDS	1.0515	0.000805737	0.0130945	69.6102	127.936	121.892	198.121	189.363	274.486
SAUSA300_0610		putative Na+/H+ antiporter, MnhA component	CDS	1.05079	0.000706901	0.0116812	1.91368	1.82565	2.49809	4.14815	4.79618	3.97732
SAUSA300_0036		conserved hypothetical protein	CDS	1.0485	0.00226046	0.0292052	1.73427	3.93217	3.89408	6.87231	6.64531	6.16995
SAUSA300_1263	trpG	anthranilate synthase, glutamine amidotransferase, component II	CDS	1.04661	0.0219215	0.169597	34.2669	19.8715	21.9685	74.8524	47.2684	35.286
SAUSA300_0109		integral membrane domain protein	CDS	1.0384	0.00010362	0.00219471	1.85388	2.66826	1.91031	3.9005	5.02733	4.28327
SAUSA300_2153	lacC	tagatose-6-phosphate kinase	CDS	1.03239	0.00416069	0.0463415	1.85388	3.79173	2.86546	7.3057	5.48961	4.58922
SAUSA300_1810		IS1181, transposase	CDS	1.02938	0.00271762	0.0331242	1.97348	5.12586	3.45324	8.85351	5.43182	7.18977
SAUSA300_1479		conserved hypothetical protein	CDS	1.01718	0.0376401	0.245611	3.88717	1.75543	1.98378	7.3057	3.87162	4.43624
SAUSA300_0611		putative Na+/H+ antiporter, MnhB component	CDS	1.01623	0.0135152	0.122109	0.358815	0.421303	0.293893	0.619127	0.808995	0.76487
SAUSA300_2105	mtlF	PTS system, mannitol specific IIBC component	CDS	1.01034	0.000832299	0.0134416	42.3402	55.261	63.5544	117.944	102.973	103.665
SAUSA300_2410		oligopeptide ABC transporter, permease protein	CDS	1.0084	5.15e-06	0.000182238	94.0694	172.664	121.745	256.504	263.963	260.973
SAUSA300_0261		conserved hypothetical protein	CDS	1.00533	4.6e-05	0.00109063	15.9075	19.8715	25.1279	43.8961	33.2266	45.0763
SAUSA300_0428		conserved hypothetical protein	CDS	1.00374	1.07e-05	0.000339999	23.8612	25.1378	21.9685	50.7065	42.4722	49.1556
SAUSA300_1481		putative membrane protein	CDS	1.0021	0.000228932	0.00431797	6.9969	6.74086	4.26145	12.1349	12.9439	11.0651
SAUSA300_0133		putative membrane protein	CDS	1.00127	9.3e-05	0.00198645	8.25275	11.7965	12.3435	23.3411	17.6823	23.7619
SAUSA300_2134		iron compound ABC transporter, permease protein	CDS	1.00075	0.000684058	0.0114039	97.3586	197.381	175.822	276.316	288.233	376.928
SAUSA300_1954		phiPVL ORF050-like protein	CDS	-1.00674	0.0192093	0.156091	5.26262	4.28325	6.09828	3.59093	3.06262	1.1728
SAUSA300_0410		staphylococcal tandem lipoprotein	CDS	-1.01082	0.0284234	0.202331	1.73427	0.280869	1.24905	0.557214	0.346712	0.713878
SAUSA300_1964		conserved hypothetical phage protein	CDS	-1.02053	0.00589378	0.0622454	8.67137	10.8837	5.73092	3.09563	5.43182	3.92633
SAUSA300_1974		Leukocidin/Hemolysin toxin family protein	CDS	-1.03109	0.0182744	0.149908	151.958	115.156	253.703	105.004	60.4435	89.3878
SAUSA300_2236		conserved hypothetical protein	CDS	-1.03667	0.0332855	0.224018	69.3112	18.2565	62.9666	33.9901	15.6598	23.7619
SAUSA300_0594	adh	alcohol dehydrogenase	CDS	-1.06936	0.0487908	0.287843	2405.44	734.262	2501.77	1332.61	594.669	761.096
SAUSA300_1946		phiPVL ORF057-like protein, transcriptional activator RinB	CDS	-1.0818	0.0177775	0.146297	3.70776	2.4576	4.33492	2.29077	1.67578	1.01983
SAUSA300_0804		putative transcriptional regulator	CDS	-1.11576	0.0106961	0.103516	1.61467	1.89587	1.24905	0.495301	0.808995	0.866852
SAUSA300_1922	sak	staphylokinase precursor	CDS	-1.13115	0.00220727	0.0286612	88.6872	39.9536	130.709	52.3162	20.2827	45.7902
SAUSA300_2544		conserved hypothetical protein	CDS	-1.13678	0.00298293	0.0356193	8.43216	5.19608	11.6088	2.22886	3.40934	5.76202
SAUSA300_0294		conserved hypothetical protein	CDS	-1.23423	0.0114851	0.109511	1.79408	0.702172	1.54294	0.990603	0.288927	0.458922
SAUSA300_0805		pathogenicity island protein	CDS	-1.29304	0.001425	0.0197967	3.82736	4.00238	4.26145	1.30017	2.13806	1.47875
SAUSA300_2320		conserved hypothetical protein	CDS	-1.32299	0.0334598	0.224092	172.949	10.1815	248.707	82.9011	12.9439	76.7419
SAUSA300_2132		conserved hypothetical protein	CDS	-1.4624	0.0039176	0.0438228	116.256	30.1232	176.042	51.8209	23.9231	41.252
SAUSA300_1988		delta-hemolysin precursor	CDS	-1.48858	0.000556609	0.00958853	6200.75	6125.4	15993.2	2838.01	2193.01	5060.89
SAUSA300_2337		transcriptional regulator, DegU family	CDS	-1.59946	0.0345791	0.229698	519.086	215.637	390.951	153.482	119.153	98.8721
SAUSA300_2338		sensor histidine kinase	CDS	-1.61333	0.044866	0.270825	875.749	313.028	597.852	257.99	182.313	143.693
SAUSA300_0151	adhE	alcohol dehydrogenase, iron-containing	CDS	-1.62061	0.013809	0.123897	909.238	269.002	1071.02	389.307	165.151	177.042
SAUSA300_2339		conserved hypothetical protein	CDS	-1.81016	0.0331217	0.224018	600.059	179.054	365.97	154.039	104.534	68.0224
SAUSA300_0811		conserved hypothetical protein	CDS	-1.91444	6.49e-05	0.0014717	6.87729	2.87891	4.70229	1.42399	0.924566	1.47875
SAUSA300_1068		antibacterial protein	CDS	-2.19475	0.000173541	0.00339719	48.6195	27.6656	80.8206	11.33	6.76089	16.1642
SAUSA300_2340	narI	respiratory nitrate reductase, gamma subunit	CDS	-2.2086	0.0224506	0.171128	577.453	152.161	352.231	111.071	68.4179	54.6117
SAUSA300_1067		antibacterial protein	CDS	-2.21817	0.000908564	0.0143154	52.0282	14.1137	83.2452	13.1255	3.12041	15.8073
SAUSA300_1874		ferritins family protein	CDS	-2.27049	2.03e-08	1.16e-06	166.131	73.0259	138.938	23.7745	28.3148	26.2605
SAUSA300_0809		putative DNA primase	CDS	-2.29759	1.48e-09	1.06e-07	35.2237	26.9634	26.083	4.27197	7.74324	5.91499
SAUSA300_2341	narJ	respiratory nitrate reductase, delta subunit	CDS	-2.58075	0.0197001	0.159078	709.976	105.256	375.302	125.435	39.6985	33.9602
SAUSA300_2344		uroporphyrin-III C-methyl transferase	CDS	-2.63653	0.00696636	0.0717174	1305.13	230.172	747.885	227.591	72.405	67.2575
SAUSA300_2342	narH	respiratory nitrate reductase, beta subunit	CDS	-2.65459	0.00909991	0.0911402	2750.26	525.576	1454.48	485.705	160.643	104.991
SAUSA300_0810		conserved hypothetical protein	CDS	-2.77052	1.21e-09	8.9e-08	7.95374	6.1089	5.80439	0.557214	0.982351	1.32577
SAUSA300_2343		respiratory nitrate reductase, alpha subunit	CDS	-2.81862	0.00112311	0.0169714	11695.8	2576.97	7557.46	1867.97	736.185	490.281
SAUSA300_2345	nirD	nitrite reductase [NAD(P)H], small subunit	CDS	-2.86867	0.00173604	0.0233642	537.326	93.3889	285.223	71.3853	32.9376	21.1614
SAUSA300_2346	nirB	nitrite reductase [NAD(P)H], large subunit	CDS	-2.92842	0.000411474	0.00733276	4317.86	889.231	2545.63	584.951	263.501	170.005
SAUSA300_2333	narK	nitrite extrusion protein	CDS	-2.93992	0.00251202	0.0316432	3410.18	737.773	3925.97	548.484	233.453	270.254
SAUSA300_2347	nirR	nitrite reductase transcriptional regulator NirR	CDS	-2.96423	4.3e-05	0.00103894	1241.92	224.204	771.984	170.384	65.1819	51.2973
SAUSA300_0806		conserved hypothetical protein	CDS	-3.45265	2.49e-09	1.65e-07	1.61467	2.31717	3.08588	0.123825	0.173356	0.305948
SAUSA300_0807		conserved hypothetical protein	CDS	-3.77625	2.69e-11	2.68e-09	3.28914	3.37043	5.2166	0.247651	0.231141	0.356939
SAUSA300_0813		conserved hypothetical protein	CDS	-3.98622	7.27e-14	1.71e-11	12.9174	12.8498	12.8578	0.619127	0.86678	0.917843
SAUSA300_0800	sek	staphylococcal enterotoxin K	CDS	-4.10746	8.32e-16	5.37e-13	61.776	49.8542	49.7414	3.03372	2.83148	3.46741
SAUSA300_0801	seq	staphylococcal enterotoxin Q	CDS	-4.49931	9.48e-15	2.72e-12	37.0776	38.479	33.6508	1.73355	1.44463	1.63172
SAUSA300_0812		conserved hypothetical protein	CDS	-4.52947	2.19e-18	2.84e-15	54.3605	68.7427	55.5458	2.84798	2.42698	2.44758
SAUSA300_0803		transcriptional regulator, Cro/CI family	CDS	-4.77002	1.39e-10	1.24e-08	19.9741	14.3945	14.1803	0.681039	0.577853	0.509913
SAUSA300_0802		conserved hypothetical protein	CDS	-4.8582	8.05e-11	7.71e-09	24.22	37.2151	20.7929	0.742952	1.04014	1.01983
SAUSA300_0814		conserved hypothetical protein	CDS	-5.13005	2.89e-15	9.35e-13	95.5645	92.125	103.303	2.41459	3.06262	2.80452
SAUSA300_0815	ear	Ear protein	CDS	-6.05365	8.84e-14	1.76e-11	54.5399	47.6073	93.9723	0.804865	1.09792	1.01983

## Sheet: B_MNY224 vs JE2
							CPM	CPM	CPM	CPM	CPM	CPM
Locus tag	Gene	Description	FeatureType	log2FC	PValue	FDR	wt-JE2-B-rep1	wt-JE2-B-rep2	wt-JE2-B-rep3	KES29-deltapurR-Spc-MNY224-B-rep1	KES29-deltapurR-Spc-MNY224-B-rep2	KES29-deltapurR-Spc-MNY224-B-rep3
SAUSA300_2441	fnbA	fibronectin binding protein A	CDS	5.99747	8.89855e-11	7.41737e-09	30.0594	25.1048	34.0543	1357.31	2608.89	1734.47
SAUSA300_1501		putative competence protein ComG	CDS	5.30702	2.78384e-14	5.53343e-12	0.955158	1.17679	0.429256	26.6844	42.2411	34.3681
SAUSA300_0228	fadE	acyl-CoA synthetase FadE	CDS	4.31213	8.74943e-16	3.76809e-13	2.58455	2.41895	4.22102	49.3444	74.9476	58.538
SAUSA300_1758	splA	serine protease SplA	CDS	4.12489	3.05524e-10	2.0243e-08	1.01134	1.43829	0.930055	14.7971	26.9858	17.541
SAUSA300_1028		iron transport associated domain protein	CDS	4.07981	4.20569e-08	1.67193e-06	44.1058	25.1701	66.9639	1222.71	505.102	575.641
SAUSA300_1397		phiSLT ORF213-like protein, major tail protein	CDS	4.06673	2.11892e-11	2.28137e-09	1.40464	1.96131	0.643884	23.4649	24.7321	19.8356
SAUSA300_1759		conserved hypothetical protein	CDS	4.01146	1.66689e-15	5.38405e-13	2.80929	1.43829	1.57394	31.1421	38.2539	25.6486
SAUSA300_0119		ornithine cyclodeaminase	CDS	4.01114	3.16102e-07	9.49775e-06	4.60723	4.57639	9.229	113.981	54.7805	127.376
SAUSA300_1033		iron/heme permease	CDS	3.99631	5.61395e-08	2.10239e-06	20.9011	15.7558	17.2418	316.498	271.476	272.905
SAUSA300_1034	srtB	sortase B	CDS	3.90698	9.15952e-08	3.1984e-06	22.1934	12.4216	13.1638	307.582	189.652	220.741
SAUSA300_0122		siderophore biosynthesis protein, IucA/IucC family	CDS	3.89246	5.09336e-09	2.58064e-07	15.3949	13.6638	34.1974	426.888	183.873	327.67
SAUSA300_1032		putative iron compound ABC transporter, iron compound-binding protein	CDS	3.86873	6.31382e-06	0.00014438	16.7434	9.47966	11.8761	226.91	170.351	160.266
SAUSA300_0124		HPCH/HPAI aldolase family protein	CDS	3.8439	3.34091e-09	1.87672e-07	8.48405	8.82589	16.9556	247.836	86.7358	156.798
SAUSA300_0121		putative drug transporter	CDS	3.82024	3.61438e-08	1.52323e-06	9.21447	10.2642	15.0955	211.618	91.9943	184.385
SAUSA300_1031		conserved hypothetical protein	CDS	3.74378	4.7935e-07	1.39173e-05	18.3166	12.7485	10.4452	238.983	161.394	156.798
SAUSA300_0123		siderophore biosynthesis protein, IucC family	CDS	3.72366	3.80057e-09	2.04597e-07	22.081	23.6665	39.9923	566.563	208.143	357.449
SAUSA300_1421		phiSLT ORF122-like protein, DNA polymerase	CDS	3.70326	1.32613e-07	4.3376e-06	0.449486	0.196131	0.357713	4.82919	4.68061	3.97732
SAUSA300_0120	sbnC	siderophore biosynthesis protein, IucC family	CDS	3.68058	4.97859e-08	1.9201e-06	14.833	13.2715	25.6123	288.637	120.54	279.126
SAUSA300_1267	trpB	tryptophan synthase, beta subunit	CDS	3.67415	5.56609e-16	3.5957e-13	14.3836	14.3829	9.94443	198.74	152.611	143.49
SAUSA300_1564	accB	acetyl-CoA carboxylase, biotin carboxyl carrier protein	CDS	3.62366	1.03927e-10	8.13777e-09	3.42733	6.92996	4.00639	45.1962	75.7566	56.0904
SAUSA300_1962		phiPVL ORF39-like protein	CDS	3.60788	1.75423e-13	3.02195e-11	5.56239	5.0994	5.50878	62.8414	72.5784	62.0054
SAUSA300_0892	oppA	oligopeptide ABC transporter, oligopeptide-binding protein	CDS	3.57894	6.73765e-13	9.16321e-11	1.46083	1.83056	1.21623	14.921	22.5941	16.6742
SAUSA300_1030		iron transport associated domain protein	CDS	3.51291	3.6548e-08	1.52323e-06	14.3274	9.0874	10.7314	158.558	94.7102	137.167
SAUSA300_0125		pyridoxal-dependent decarboxylase	CDS	3.50911	3.29798e-09	1.87672e-07	20.4516	23.2088	36.129	469.855	149.086	289.07
SAUSA300_0202		peptide ABC transporter, permease protein	CDS	3.45604	2.64715e-13	4.27515e-11	5.78713	4.31488	5.93804	50.7065	72.5206	53.031
SAUSA300_2440	fnbB	fibronectin binding protein B	CDS	3.4516	2.67942e-05	0.000480807	25.396	30.1388	23.3944	208.274	378.263	277.24
SAUSA300_1035		conserved hypothetical protein	CDS	3.41978	2.11103e-06	5.50999e-05	14.2712	9.47966	12.9492	154.286	102.453	136.402
SAUSA300_0126		conserved hypothetical protein	CDS	3.37432	8.18734e-09	3.99171e-07	18.5413	17.9133	33.7681	388.131	114.126	225.535
SAUSA300_0118		pyridoxal-phosphate dependent enzyme superfamily	CDS	3.25053	1.16255e-06	3.19578e-05	3.87682	2.48432	4.57873	39.7479	12.2505	52.1641
SAUSA300_0154	cap5C	capsular polysaccharide biosynthesis protein Cap5C	CDS	3.12553	3.67779e-12	4.7517e-10	1.62939	2.41895	1.86011	18.8834	15.2553	17.49
SAUSA300_1029		iron transport associated domain protein	CDS	3.10778	0.000430074	0.00502856	139.341	143.895	254.62	2524.3	781.778	1330.21
SAUSA300_1207		conserved hypothetical protein	CDS	3.05979	2.90145e-11	2.99894e-09	1.68557	2.15744	1.5024	11.9491	18.838	13.9716
SAUSA300_0735		competence protein F	CDS	2.99083	1.07787e-11	1.21096e-09	4.04538	5.0994	3.43405	28.7894	41.0854	30.3398
SAUSA300_1426		conserved hypothetical phage protein	CDS	2.91529	0.000398163	0.00476321	0.168557	0.196131	0	1.05252	1.09792	0.866852
SAUSA300_1388		phiSLT ORF488-like protein	CDS	2.78425	3.44499e-09	1.89401e-07	1.68557	1.30754	1.21623	7.98673	12.8283	8.46456
SAUSA300_0131		putative Bacterial sugar transferase	CDS	2.72976	4.66846e-11	4.15976e-09	5.89951	3.20347	3.21942	31.9469	24.3276	26.0056
SAUSA300_0880		conserved hypothetical protein	CDS	2.6498	1.89278e-10	1.32188e-08	2.80929	1.6998	2.07474	12.5064	15.9488	13.1558
SAUSA300_0966	purE	phosphoribosylaminoimidazole carboxylase, catalytic subunit	CDS	2.59526	2.81644e-10	1.91518e-08	55.4553	61.1275	62.7429	376.986	430.096	276.628
SAUSA300_2318		acetyltransferase, GNAT family	CDS	2.56582	4.35492e-14	8.03794e-12	13.316	13.9253	13.9508	70.7043	80.495	92.7532
SAUSA300_1942		conserved hypothetical phage protein	CDS	2.48587	7.94126e-12	9.77153e-10	7.07941	6.60307	11.1607	40.3051	54.5494	44.1585
SAUSA300_1392		phiSLT ORF191-like protein	CDS	2.48365	4.90673e-08	1.9201e-06	1.29227	1.83056	1.35931	9.72029	8.55223	6.88383
SAUSA300_1405		phiSLT ORF 101-like protein, terminase, small subunit	CDS	2.41784	0.000575803	0.00638572	0.112372	0.130754	0.143085	0.495301	0.924566	0.713878
SAUSA300_0399		exotoxin	CDS	2.41273	2.0707e-06	5.4599e-05	1.85413	2.48432	1.57394	13.3731	6.81867	11.4221
SAUSA300_0160	cap5I	capsular polysaccharide biosynthesis protein Cap5I	CDS	2.3841	4.3948e-11	4.05577e-09	11.2933	8.17212	7.86969	46.0011	50.7933	46.1981
SAUSA300_1404		phiSLT ORF 563-like protein, terminase, large subunit	CDS	2.37716	9.03525e-08	3.19823e-06	1.9665	2.74583	0.715427	7.73908	12.5972	8.15861
SAUSA300_0116	sirB	iron compound ABC transporter, permease protein SirB	CDS	2.35238	1.4357e-05	0.000283194	85.7957	75.6412	177.927	541.736	544.858	646.06
SAUSA300_2139		putative transporter	CDS	2.34864	1.87511e-08	8.50048e-07	22.98	21.7052	24.8968	93.3643	116.149	144.917
SAUSA300_0117	sirA	iron compound ABC transporter, iron compound-binding protein SirA	CDS	2.33121	0.00132068	0.0126863	123.328	148.34	222.927	908.445	602.99	977.248
SAUSA300_2155	lacA	galactose-6-phosphate isomerase	CDS	2.30367	2.9507e-05	0.000525835	0.955158	0.784524	0.643884	3.59093	5.25847	3.11047
SAUSA300_1268	trpA	tryptophan synthase, alpha subunit	CDS	2.28637	7.41366e-09	3.68402e-07	10.4506	7.45297	8.44203	58.7551	34.2667	35.7449
SAUSA300_1428		conserved hypothetical phage protein	CDS	2.25734	2.58569e-05	0.000467231	0.224743	0.261508	0.643884	1.67164	2.13806	1.52974
SAUSA300_1383		phiSLT ORF484-like protein, lysin	CDS	2.25167	3.79079e-11	3.63162e-09	2.3598	2.22282	2.71862	12.3206	11.3259	11.1671
SAUSA300_0608		conserved hypothetical protein	CDS	2.2508	0.00241583	0.020878	0.280929	0.065377	0.143085	0.866777	0.808995	0.815861
SAUSA300_1427		phiSLT ORF86-like protein	CDS	2.23616	0.00463142	0.0336707	0.0561858	0.065377	0.214628	0.619127	0.577853	0.40793
SAUSA300_0878		transcriptional regulator, LysR family	CDS	2.23347	4.55377e-07	1.33715e-05	1.68557	1.43829	1.57394	10.649	4.3339	7.24077
SAUSA300_2136		iron compound ABC transporter, iron compound-binding protein	CDS	2.19926	8.53955e-06	0.000183725	162.433	122.32	175.065	742.89	687.357	681.499
SAUSA300_0967	purK	phosphoribosylaminoimidazole carboxylase, ATPase subunit	CDS	2.19196	2.6807e-07	8.44749e-06	452.801	480.39	473.183	2697.78	2286.22	1442.19
SAUSA300_0115	sirC	iron compound ABC transporter, permease protein SirC	CDS	2.18759	3.34579e-05	0.000588131	134.34	91.7893	277.228	701.966	711.8	878.937
SAUSA300_2321		putative membrane protein	CDS	2.17119	9.43695e-10	5.67095e-08	22.699	20.0054	22.5359	99.8032	102.396	91.7334
SAUSA300_0418		staphylococcal tandem lipoprotein	CDS	2.16274	2.71801e-07	8.46184e-06	10.3382	10.0681	4.22102	47.9204	28.9505	33.8072
SAUSA300_0436		ABC transporter, permease protein	CDS	2.1453	7.47059e-07	2.14489e-05	4.94435	5.49167	4.22102	28.1084	16.5844	20.2945
SAUSA300_0268		putative drug transporter	CDS	2.13164	1.56251e-05	0.000303574	48.3759	32.1001	86.4235	191.434	242.583	297.126
SAUSA300_0720		putative iron compound ABC transporter, ATP-binding protein	CDS	2.11313	3.15747e-06	7.84509e-05	34.4419	24.1895	23.2514	129.893	125.105	99.535
SAUSA300_1400		phiSLT ORF92-like protein, uncharacterized phage protein (possible DNA packaging)	CDS	2.09279	8.93549e-06	0.000189257	0.955158	0.523016	0.930055	2.22886	4.96954	3.16146
SAUSA300_2137		conserved hypothetical protein	CDS	2.08937	8.00444e-07	2.27291e-05	60.9616	55.1782	67.107	293.033	184.798	302.021
SAUSA300_0267		transposase	CDS	2.08576	6.2357e-06	0.000143866	13.9903	11.6371	24.396	60.3649	60.039	91.7334
SAUSA300_0879		isopropylmalate synthase-related protein	CDS	2.05154	1.10468e-08	5.28608e-07	2.7531	1.83056	2.57554	8.72969	11.6726	9.3824
SAUSA300_2138		conserved hypothetical protein	CDS	2.04798	5.98251e-08	2.2084e-06	77.0307	66.2922	91.6461	314.083	300.368	357.194
SAUSA300_0718		iron compound ABC transporter, permease	CDS	2.03545	8.49596e-12	9.97889e-10	17.6985	20.1361	17.0272	68.2897	81.8818	74.8042
SAUSA300_0719		iron compound ABC transporter, permease protein	CDS	2.017	1.26638e-07	4.1953e-06	26.4073	18.1094	20.4612	87.2969	83.8465	92.0393
SAUSA300_0400		exotoxin	CDS	1.97785	0.000876371	0.00888056	0.3933	0.719147	0.357713	2.16694	2.48477	1.22379
SAUSA300_1746		conserved hypothetical protein	CDS	1.9649	2.88313e-07	8.86905e-06	1.29227	1.89593	1.21623	6.43892	5.31625	5.50706
SAUSA300_1266	trpF	N-(5'phosphoribosyl)anthranilate isomerase	CDS	1.92878	7.46384e-05	0.00118322	8.14694	5.9493	6.08113	45.8154	17.9135	13.3597
SAUSA300_1431		phiSLT ORF71-like protein	CDS	1.92609	0.000466207	0.00533044	0.337115	0.588393	0.572341	0.804865	1.38685	3.41642
SAUSA300_0721		transferrin receptor	CDS	1.90165	9.73027e-07	2.70355e-05	118.102	106.368	116.758	664.385	286.558	324.152
SAUSA300_0148		conserved hypothetical protein	CDS	1.89489	0.0024605	0.0209143	0.449486	0.523016	0.429256	1.36208	1.90692	1.98866
SAUSA300_0407		exotoxin	CDS	1.88319	0.00911233	0.0543656	34.2733	32.8846	21.5343	109.895	99.8531	117.637
SAUSA300_0408		putative surface protein	CDS	1.88231	0.0035868	0.0276665	141.026	118.79	97.3696	408.995	484.241	423.789
SAUSA300_2115	tnp	IS1181, transposase	CDS	1.85558	1.49752e-05	0.00029315	1.01134	1.24216	0.786969	4.82919	3.17819	3.11047
SAUSA300_0105		peptidase, M20/M25/M40 family	CDS	1.79848	1.13352e-07	3.80393e-06	14.4959	17.7825	20.0319	48.8491	75.5832	57.4672
SAUSA300_1282	pstC	phosphate ABC transporter, permease protein PstC	CDS	1.78842	2.93724e-06	7.42323e-05	2.86547	1.50367	2.71862	6.87231	11.4415	6.27193
SAUSA300_1425		conserved hypothetical phage protein	CDS	1.78794	0.000294686	0.00382648	0.898972	0.392262	1.14468	2.78607	3.52491	2.14163
SAUSA300_2135		iron compound ABC transporter, permease protein	CDS	1.76207	6.48171e-06	0.000145641	81.975	57.401	112.394	248.146	282.859	322.877
SAUSA300_0036		conserved hypothetical protein	CDS	1.75122	8.45834e-06	0.000183667	2.3598	1.24216	2.21782	6.87231	6.64531	6.16995
SAUSA300_1399		phiSLT ORF110-like protein	CDS	1.71954	0.00138494	0.0132054	0.280929	0.65377	0.357713	1.73355	1.32906	1.22379
SAUSA300_1419		phiSLT ORF80-like protein	CDS	1.7195	0.00451634	0.0331541	0.674229	0	0.429256	1.54782	1.38685	0.866852
SAUSA300_2601	icaB	intercellular adhesion protein B	CDS	1.71635	1.97233e-07	6.37063e-06	5.95569	3.33423	6.72501	16.0354	19.1269	17.49
SAUSA300_0045		HNH endonuclease family protein	CDS	1.71227	0.000618058	0.00673866	1.01134	0.915278	0.572341	2.9099	1.5602	3.82435
SAUSA300_2409		oligopeptide ABC transporter, permease protein	CDS	1.70672	1.00464e-07	3.41576e-06	74.109	61.3236	82.0594	192.301	259.109	258.526
SAUSA300_0968	purC	phosphoribosylaminoimidazole-succinocarboxamide synthase	CDS	1.70012	5.10369e-06	0.00011989	424.203	401.545	389.264	1736.46	1407.54	804.031
SAUSA300_1265	trpC	indole-3-glycerol phosphate synthase	CDS	1.67283	6.00445e-05	0.000988635	18.9346	19.8092	13.3785	92.3737	43.8013	30.2378
SAUSA300_2110	fmtB	truncated FmtB protein	CDS	1.65354	1.17618e-08	5.42722e-07	15.8444	10.4603	16.3833	45.8154	51.8912	36.6627
SAUSA300_2487	feoB	ferrous iron transport protein B	CDS	1.64973	6.75397e-05	0.00109077	14.1588	20.9206	16.9556	53.0592	61.2525	48.9517
SAUSA300_0969	purS	phosphoribosylformylglycinamidine synthase	CDS	1.63266	2.5323e-05	0.000464075	396.559	377.683	391.911	1524.85	1368.7	722.598
SAUSA300_0224	coa	staphylocoagulase precursor	CDS	1.62222	0.00982343	0.0575465	92.5941	60.0814	71.328	135.279	390.224	164.243
SAUSA300_0173		conserved hypothetical protein	CDS	1.60801	0.000520012	0.00581693	9.38302	10.5257	10.8029	43.4627	18.6647	31.5126
SAUSA300_2412		conserved hypothetical protein	CDS	1.60645	0.000984953	0.00986337	28.9357	21.3783	25.1115	65.8751	78.0102	85.8694
SAUSA300_1378		conserved hypothetical protein	CDS	1.5945	0.000491551	0.00554658	1.1799	1.11141	1.43085	3.96241	3.98719	3.31443
SAUSA300_0261		conserved hypothetical protein	CDS	1.57899	3.99808e-08	1.63985e-06	11.181	12.2255	17.528	43.8961	33.2266	45.0763
SAUSA300_0241		PTS system, sorbitol-specific IIC component	CDS	1.55612	1.90238e-06	5.06777e-05	3.20259	4.05337	4.72182	10.4013	13.2906	11.473
SAUSA300_2408		oligopeptide ABC transporter, ATP-binding protein	CDS	1.55298	2.58104e-07	8.23382e-06	112.54	98.0655	138.292	322.132	360.407	341.183
SAUSA300_1384		phiSLT ORF100b-like protein, holin	CDS	1.54287	0.00896979	0.0539022	0.112372	0.392262	0.429256	1.17634	0.75121	0.76487
SAUSA300_1064		transporter, TRAP family	CDS	1.52518	4.40433e-06	0.000105378	28.6547	26.02	35.6282	79.8673	99.5642	80.4643
SAUSA300_0970	purQ	phosphoribosylformylglycinamidine synthase I	CDS	1.52165	1.85882e-05	0.000355792	1045.06	1038.06	1127.15	4014.97	3196.57	2005.79
SAUSA300_0110		transcriptional regulator, GntR family/aminotransferase, class I	CDS	1.51523	8.88263e-05	0.00138269	4.04538	5.29553	4.8649	10.8966	14.793	14.8895
SAUSA300_1385		phiSLT ORF 99-like protein	CDS	1.50792	0.0207537	0.101626	0.112372	0.392262	0.0715427	0.123825	0.808995	0.713878
SAUSA300_2457		phospholipase/carboxylesterase family protein	CDS	1.49967	3.29384e-06	8.10599e-05	5.78713	4.57639	5.58033	18.7595	13.4062	13.0028
SAUSA300_1480		putative traG membrane protein	CDS	1.49026	3.88659e-06	9.47448e-05	3.03403	1.76518	3.21942	6.43892	9.24566	6.88383
SAUSA300_2150	lacE	PTS system, lactose-specific IIBC component	CDS	1.48214	4.43609e-07	1.31757e-05	9.04591	9.34891	16.3117	27.4892	35.8269	33.5013
SAUSA300_1433		putative phage regulatory protein	CDS	1.4796	0.00779725	0.0483206	0.505672	0.719147	1.07314	2.16694	2.83148	1.37677
SAUSA300_0134		polysaccharide extrusion protein	CDS	1.4742	5.15053e-06	0.000119901	41.5775	33.6691	55.4456	129.397	100.315	133.342
SAUSA300_2010	leuA	2-isopropylmalate synthase	CDS	1.47208	0.000783526	0.00813105	22.2496	17.7172	20.4612	63.7701	66.8576	37.1217
SAUSA300_0634	fhuB	ferrichrome transport permease protein fhuB	CDS	1.45943	1.75149e-05	0.00033775	63.6585	61.6505	115.47	198.121	189.363	274.486
SAUSA300_2375		ABC transporter, ATP-binding/permease protein	CDS	1.4275	7.54227e-08	2.70684e-06	3.70826	5.23016	3.93485	12.9397	11.6726	10.0453
SAUSA300_2050		TENA/THI-4 family protein	CDS	1.42508	1.28903e-05	0.000256889	3.42733	4.51101	5.00799	7.55335	15.3131	11.83
SAUSA300_0934		membrane protein	CDS	1.42454	3.04891e-07	9.2687e-06	6.57373	6.14543	5.50878	14.7352	17.3356	16.9291
SAUSA300_0152	cap5A	capsular polysaccharide biosynthesis protein Cap5A	CDS	1.41835	0.00048176	0.00545995	0.561858	1.04603	1.43085	4.08624	1.73356	2.24362
SAUSA300_1390		phiSLT ORF96-like protein	CDS	1.40762	0.00198999	0.0179653	0.337115	0.784524	0.786969	1.05252	2.3692	1.58073
SAUSA300_2134		iron compound ABC transporter, permease protein	CDS	1.40658	1.14772e-05	0.00023352	110.012	80.6098	164.548	276.316	288.233	376.928
SAUSA300_2407		oligopeptide ABC transporter, ATP-binding protein	CDS	1.40491	2.47627e-06	6.39868e-05	108.27	103.426	158.753	296.128	335.039	349.698
SAUSA300_2007	ilvB	acetolactate synthase, large subunit	CDS	1.38729	0.0148533	0.0791743	26.2949	24.5164	26.2562	100.422	61.2525	40.0282
SAUSA300_2410		oligopeptide ABC transporter, permease protein	CDS	1.38463	2.38337e-08	1.04384e-06	108.214	93.8159	97.2265	256.504	263.963	260.973
SAUSA300_2374		ABC transporter, ATP-binding/permease protein	CDS	1.36264	3.17564e-05	0.000562045	7.80982	3.66111	4.72182	17.1498	12.7128	11.983
SAUSA300_1264	trpD	anthranilate phosphoribosyltransferase	CDS	1.36241	0.000844753	0.00861527	37.4197	33.7999	25.3976	126.549	68.4179	53.6429
SAUSA300_2012	leuC	3-isopropylmalate dehydratase, large subunit	CDS	1.35529	0.000102066	0.00156058	20.3954	20.2015	21.1766	55.0404	60.2701	42.7817
SAUSA300_2009	ilvC	ketol-acid reductoisomerase	CDS	1.354	0.00449827	0.0331541	17.1928	14.1868	19.1019	59.8696	43.339	25.9036
SAUSA300_1417		phiSLT ORF 175-like protein	CDS	1.34618	0.00575841	0.0389522	0.674229	0.326885	0.500799	1.17634	1.38685	1.32577
SAUSA300_1757	splB	serine protease SplB	CDS	1.34047	0.00197116	0.0178718	2.3598	1.30754	1.28777	4.02432	3.87162	4.79318
SAUSA300_2014	ilvA	threonine dehydratase	CDS	1.30338	3.6148e-05	0.000627531	17.9233	16.5404	25.5407	45.1343	54.6649	48.2378
SAUSA300_0169		conserved hypothetical protein	CDS	1.30017	0.000341779	0.00427335	13.316	10.2642	12.5915	23.1553	24.6743	41.252
SAUSA300_0132		glycosyl transferase, group 1 family protein	CDS	1.30015	2.42886e-05	0.000450135	4.7196	5.62242	5.58033	11.7634	12.9439	14.4815
SAUSA300_2539		aminotransferase	CDS	1.29747	0.00483807	0.0344396	19.665	16.998	19.4596	53.183	49.7532	35.082
SAUSA300_2406		putative transporter	CDS	1.29512	1.07348e-05	0.00022191	193.279	168.476	309.637	527.124	515.85	604.502
SAUSA300_0324		conserved hypothetical protein	CDS	1.29105	2.41768e-05	0.000450135	42.2517	36.2188	36.916	113.548	87.7759	81.1272
SAUSA300_1920	chs	chemotaxis-inhibiting protein CHIPS	CDS	1.27806	0.00031779	0.00408542	589.332	491.504	725.371	1483.98	1282.2	1614.08
SAUSA300_1938		phi77 ORF006-like protein, putative capsid protein	CDS	1.27066	5.62736e-05	0.00094474	11.9114	10.2642	9.51517	30.3991	31.2041	14.9914
SAUSA300_1680	acuA	acetoin utilization protein AcuA	CDS	1.26815	0.000104067	0.00158182	15.3949	17.2595	19.5311	38.3859	45.766	41.5069
SAUSA300_2241	ureE	urease accessory protein UreE	CDS	1.25889	8.75961e-07	2.46031e-05	3.933	6.01468	4.07793	7.55335	14.7353	11.2691
SAUSA300_2508		conserved hypothetical protein	CDS	1.24516	0.00560372	0.0382162	1.23609	0.326885	0.286171	1.67164	1.27128	1.63172
SAUSA300_0138	deoD	purine nucleoside phosphorylase	CDS	1.23993	0.0370911	0.154543	14.6645	7.58373	29.7617	42.6578	37.9072	42.1188
SAUSA300_0369		conserved hypothetical protein	CDS	1.23962	7.00013e-05	0.0011235	3.82063	3.59573	3.3625	10.4013	6.24082	8.87249
SAUSA300_1762	epiF	lantibiotic epidermin immunity protein F	CDS	1.23771	0.00471158	0.03373	28.7671	34.5844	43.4979	84.8204	91.4742	75.6201
SAUSA300_0971	purL	phosphoribosylformylglycinamidine synthase II	CDS	1.2372	0.000107369	0.00162246	4553.8	4314.03	4785.77	13244.2	11820.8	7122.21
SAUSA300_0542		deoxynucleoside kinase family protein	CDS	1.23628	0.000151807	0.00215532	19.3279	15.6251	17.0987	27.8607	39.8141	54.9686
SAUSA300_0109		integral membrane domain protein	CDS	1.21929	1.2924e-05	0.000256889	2.47217	1.37292	1.78857	3.9005	5.02733	4.28327
SAUSA300_2414		conserved hypothetical protein	CDS	1.20668	0.00651278	0.0427133	14.7207	12.2255	17.0987	25.2604	34.0356	42.3228
SAUSA300_0133		putative membrane protein	CDS	1.2054	7.8559e-06	0.000173501	8.37168	6.73383	13.0208	23.3411	17.6823	23.7619
SAUSA300_0633	fhuA	ferrichrome transport ATP-binding protein fhuA	CDS	1.20495	7.06779e-05	0.00112736	92.0323	99.2422	118.618	231.925	195.026	287.387
SAUSA300_0799	int	integrase	CDS	1.19611	0.00100093	0.0099477	47.0837	44.9794	38.633	85.6252	110.428	103.461
SAUSA300_1940		phage portal protein	CDS	1.19043	0.000388115	0.0046646	9.32684	6.14543	5.00799	17.026	19.4159	10.5042
SAUSA300_1768	lukD	leukotoxin LukD	CDS	1.18964	0.000155327	0.00218153	3.933	3.46498	2.00319	4.58154	9.99686	6.98581
SAUSA300_0610		putative Na+/H+ antiporter, MnhA component	CDS	1.1746	0.000219872	0.00294378	1.79794	1.56905	2.36091	4.14815	4.79618	3.97732
SAUSA300_2013	leuD	3-isopropylmalate dehydratase, small subunit	CDS	1.17365	0.000800106	0.00826989	7.07941	8.17212	7.86969	17.9547	21.3806	12.8498
SAUSA300_0168		conserved hypothetical protein	CDS	1.16994	0.00191494	0.0174233	17.3614	15.2982	23.2514	42.9674	27.3903	55.3766
SAUSA300_0972	purF	amidophosphoribosyltransferase	CDS	1.16904	0.000140034	0.00203285	3412.67	3416.21	3550.66	9394.13	8897.56	5048.04
SAUSA300_1309		transposase, IS200 family	CDS	1.16635	0.00236094	0.0204721	10.9	10.8526	12.5915	32.2565	16.9889	27.8413
SAUSA300_0357	metE	5-methyltetrahydropteroyltriglutamate--homocysteine S-methyltransferase	CDS	1.1653	0.00171937	0.0159242	42.8697	44.0641	63.7445	103.208	130.595	104.073
SAUSA300_0223		conserved hypothetical protein	CDS	1.16269	0.0394005	0.161862	5.16909	5.29553	9.15746	5.20066	16.5844	21.9773
SAUSA300_2458		glyoxylase family protein	CDS	1.16145	0.000281336	0.00367157	2.69692	3.72649	1.71702	6.81039	5.72075	5.76202
SAUSA300_0609		phage integrase family protein	CDS	1.15745	0.0429516	0.171138	0.112372	0.261508	0.429256	0.495301	0.75121	0.509913
SAUSA300_0635	fhuG	ferrichrome transport permease protein fhuG	CDS	1.15714	0.000331713	0.0042224	129.958	116.567	237.307	348.754	269.858	460.248
SAUSA300_2235		iron compound ABC transporter, iron compound-binding protein	CDS	1.15289	0.0378699	0.157072	89.3354	81.3289	52.87	177.813	149.317	170.056
SAUSA300_1228	thrB	homoserine kinase	CDS	1.14993	0.00318428	0.0255533	37.4197	34.1922	39.9208	82.0962	93.3233	72.1017
SAUSA300_1380		conserved hypothetical protein	CDS	1.13863	0.0130909	0.0725899	0.674229	0.784524	0.643884	1.23825	1.61799	1.7847
SAUSA300_2011	leuB	3-isopropylmalate dehydrogenase	CDS	1.13478	0.000234934	0.00311318	21.3506	17.3903	19.6027	47.9823	47.7307	32.4815
SAUSA300_2411	opp-1A	oligopeptide permease, peptide-binding protein	CDS	1.13069	2.55042e-05	0.000464104	319.191	261.966	246.536	651.383	640.955	520.111
SAUSA300_2373	bioD	dethiobiotin synthase	CDS	1.12141	0.00229058	0.0200639	2.47217	1.50367	1.64548	2.97181	5.83632	3.5184
SAUSA300_0358		putative 5-methyltetrahydrofolate--homocysteine methyltransferase	CDS	1.11794	0.00249256	0.0209798	20.3954	19.6785	31.4072	52.44	54.1449	48.4927
SAUSA300_1934		phi77 ORF020-like protein, phage major tail protein	CDS	1.11505	0.0122321	0.0687124	2.24743	2.87659	2.71862	9.10116	4.16054	3.77336
SAUSA300_0616		putative Na+/H+ antiporter, MnhG component	CDS	1.11397	0.000768393	0.00803857	1.51702	3.07272	4.00639	6.50083	5.60518	6.37391
SAUSA300_2451		drug transporter	CDS	1.10984	0.00011447	0.00169994	11.9676	14.056	11.9476	26.5605	23.1141	32.2775
SAUSA300_0040		conserved hypothetical protein	CDS	1.10765	7.84923e-05	0.00123673	1.9665	1.6998	2.50399	4.3958	4.50726	4.38525
SAUSA300_1977		conserved hypothetical protein	CDS	1.09848	0.0012302	0.0119505	12.5856	10.3296	9.51517	27.4892	18.029	24.0169
SAUSA300_0359		trans-sulfuration enzyme family protein	CDS	1.09275	0.00411985	0.030784	6.91085	7.06071	12.4484	19.0072	18.838	18.4079
SAUSA300_0437		NLPA lipoprotein	CDS	1.08723	0.00401117	0.0302183	19.1593	18.8939	13.5931	48.23	34.5556	27.0764
SAUSA300_0326		conserved hypothetical protein	CDS	1.07999	0.000218851	0.00294378	31.1269	26.543	27.1147	67.1133	61.7725	50.4304
SAUSA300_2006	ilvD	dihydroxy-acid dehydratase	CDS	1.07846	0.047073	0.182912	16.0691	17.7825	19.7458	51.078	36.6937	25.4447
SAUSA300_0159	cap5H	capsular polysaccharide biosynthesis protein Cap5H	CDS	1.07419	0.000383682	0.00463287	4.49486	2.15744	3.50559	7.98673	6.35639	7.13878
SAUSA300_1936		conserved hypothetical phage protein	CDS	1.06874	0.0155709	0.0820904	1.46083	3.92262	1.93165	4.58154	7.33874	3.41642
SAUSA300_2307		ABC transporter, permease protein	CDS	1.06682	6.0068e-05	0.000988635	4.60723	3.988	3.29096	9.72029	7.16538	8.10762
SAUSA300_1930		phi77 ORF001-like protein, phage tail tape measure protein	CDS	1.06121	0.000155341	0.00218153	22.98	29.6158	29.0463	60.9221	67.3199	42.1188
SAUSA300_0327		conserved hypothetical protein	CDS	1.05216	0.000197264	0.00269698	56.8038	49.8172	47.6474	120.049	120.598	79.3425
SAUSA300_0077		ABC transporter, ATP-binding protein	CDS	1.04519	0.00286523	0.0236581	25.9578	20.0054	28.4024	42.7817	63.2172	47.4729
SAUSA300_1413		conserved hypothetical phage protein	CDS	1.03445	0.00755951	0.0470693	1.91032	2.02669	0.786969	2.60033	4.27612	2.9065
SAUSA300_0581		conserved hypothetical protein	CDS	1.03092	0.00106836	0.0105368	16.0691	18.3056	10.5883	26.3129	36.1736	29.473
SAUSA300_0881		putative membrane protein	CDS	1.02996	0.00519722	0.0361984	4.49486	3.07272	2.36091	5.13875	4.91175	10.3002
SAUSA300_0146		conserved hypothetical protein	CDS	1.02971	0.000846857	0.00861527	5.45002	5.29553	5.00799	9.16308	11.4993	11.524
SAUSA300_1978		ferric hydroxamate receptor	CDS	1.02369	0.000505126	0.00567498	5.67476	4.90327	5.29416	11.5158	7.56988	13.2067
SAUSA300_0973	purM	phosphoribosylformylglycinamidine cyclo-ligase	CDS	1.02205	0.000362602	0.00442691	2207.71	2253.74	2090.19	5781.71	4585.21	2938.22
SAUSA300_1227	thrC	threonine synthase	CDS	1.01855	0.00971099	0.0571599	40.9594	39.2262	43.7841	90.7021	93.3233	67.1555
SAUSA300_1263	trpG	anthranilate synthase, glutamine amidotransferase, component II	CDS	1.01648	0.0255046	0.117896	30.6774	29.1581	17.8857	74.8524	47.2684	35.286
SAUSA300_0876		putative membrane protein	CDS	1.01082	0.000442545	0.00510508	10.9562	8.56438	12.5915	16.4069	23.2875	24.9857
SAUSA300_2053		conserved hypothetical protein	CDS	-1.01061	0.00466061	0.03373	27.7558	40.4683	22.679	16.9641	9.88129	18.2549
SAUSA300_1478		putative lipoprotein	CDS	-1.02242	0.0418562	0.168731	88.7173	93.4237	45.0003	53.9878	18.1446	39.7222
SAUSA300_1073	mraW	S-adenosyl-methyltransferase MraW	CDS	-1.02869	2.43881e-05	0.000450135	1008.98	975.49	707.485	511.646	422.873	384.984
SAUSA300_0287		conserved hypothetical protein	CDS	-1.04557	0.0128707	0.0716765	8.25931	9.9373	3.50559	6.19127	2.31141	2.09064
SAUSA300_0903		conserved hypothetical protein	CDS	-1.05006	0.000208225	0.00283186	217.607	263.469	226.576	131.007	90.1451	120.594
SAUSA300_2330		conserved hypothetical protein	CDS	-1.06101	0.00019047	0.00263195	71.693	74.9874	56.2325	33.309	22.3629	41.5579
SAUSA300_1633	gap	glyceraldehyde-3-phosphate dehydrogenase, type I	CDS	-1.06503	0.000629089	0.00683011	143.779	94.1428	115.756	68.042	44.2636	56.7533
SAUSA300_1206		conserved hypothetical protein	CDS	-1.06565	0.020285	0.100414	1.01134	0.784524	0.786969	0.123825	0.520068	0.560904
SAUSA300_0791	gcvH	glycine cleavage system H protein	CDS	-1.06781	2.12239e-05	0.000400311	421	592.708	586.578	320.15	184.971	258.271
SAUSA300_1224		conserved hypothetical protein	CDS	-1.08165	0.0035048	0.0274436	79.4467	89.3703	79.1977	45.9392	25.0788	46.1471
SAUSA300_2570	arcA	arginine deiminase	CDS	-1.08861	0.00329895	0.0261715	15.5073	17.3249	15.3101	7.92482	9.4768	5.2521
SAUSA300_1296		conserved hypothetical protein	CDS	-1.09074	0.0298347	0.132235	5.1129	6.60307	3.00479	2.97181	1.50242	2.44758
SAUSA300_1992	agrA	accessory gene regulator protein A	CDS	-1.09496	0.00615782	0.0407721	3684.1	3433.01	6460.59	2068.81	2002.26	2285.28
SAUSA300_0301		conserved hypothetical protein	CDS	-1.09783	0.0194695	0.0971527	12.8104	9.47966	6.51038	6.31509	3.98719	3.21245
SAUSA300_0777		cold shock protein	CDS	-1.11221	0.00351368	0.0274436	1864.3	1688.62	2063.22	931.662	533.879	1132.36
SAUSA300_1925		phiPVL ORF17-like protein	CDS	-1.119	0.000146052	0.00208839	4.27012	4.44563	5.58033	3.34328	1.67578	1.58073
SAUSA300_0769		putative lipoprotein	CDS	-1.12846	0.0472555	0.183345	5.84332	11.7025	3.79176	4.95301	2.65813	2.19263
SAUSA300_0785		acetyltransferase, GNAT family	CDS	-1.13093	4.94741e-05	0.00084106	70.0636	91.7239	80.8432	32.5042	27.7948	50.4304
SAUSA300_1284		conserved hypothetical protein	CDS	-1.13244	3.73851e-05	0.000644021	471.286	433.122	469.463	196.325	172.663	257.659
SAUSA300_1047	sdhA	succinate dehydrogenase, flavoprotein subunit	CDS	-1.13936	0.00618525	0.0407721	1744.51	1925.16	2186.2	1233.3	830.144	594.916
SAUSA300_1048	sdhB	succinate dehydrogenase, iron-sulfur protein	CDS	-1.143	0.0124544	0.0698097	791.264	840.356	987.432	567.677	349.832	268.469
SAUSA300_0285		conserved hypothetical protein	CDS	-1.15312	0.00147014	0.0138644	9.94488	11.2448	6.29575	5.57214	2.83148	3.97732
SAUSA300_1295		cold shock protein, CSD family	CDS	-1.15559	0.0222648	0.106739	1524.99	2265.25	2491.47	1480.39	320.593	1018.76
SAUSA300_2436		putative cell wall surface anchor family protein	CDS	-1.16618	0.006773	0.0438632	65.9059	75.5758	47.2897	39.6241	29.4127	15.1444
SAUSA300_0193		conserved hypothetical protein	CDS	-1.17156	0.0200678	0.0995302	58.2646	87.6705	57.0195	48.7253	24.0965	17.337
SAUSA300_1990	agrD	accessory gene regulator protein D	CDS	-1.19399	0.00249132	0.0209798	1299.35	1331.86	1820.33	651.445	552.832	741.414
SAUSA300_2132		conserved hypothetical protein	CDS	-1.19587	0.0152091	0.0805337	84.4472	86.4284	97.1549	51.8209	23.9231	41.252
SAUSA300_1922	sak	staphylokinase precursor	CDS	-1.20696	0.00124116	0.0120119	81.3008	108.395	83.6334	52.3162	20.2827	45.7902
SAUSA300_1258		4-oxalocrotonate tautomerase	CDS	-1.21438	0.0234641	0.110731	37.9254	59.8853	82.4171	39.8098	6.41417	31.4106
SAUSA300_0234		putative flavohemoprotein	CDS	-1.2279	0.0088101	0.053066	359.757	523.343	317.006	245.298	125.856	141.246
SAUSA300_2166	alsS	alpha-acetolactate synthase	CDS	-1.22875	0.0142984	0.0775573	120.575	144.222	88.856	57.8264	56.3407	36.7647
SAUSA300_2332		heat shock protein	CDS	-1.22994	0.000707248	0.00747489	129.958	130.885	132.282	48.23	53.9137	65.4218
SAUSA300_0305		formate/nitrite transporter family protein	CDS	-1.24253	0.00244843	0.0208803	197.549	319.04	205.327	102.775	74.6587	127.631
SAUSA300_0767		conserved hypothetical protein	CDS	-1.25143	0.00588356	0.0395914	15.114	23.0781	7.79815	8.11056	4.3339	6.88383
SAUSA300_2320		conserved hypothetical protein	CDS	-1.25316	0.0428335	0.171069	127.598	137.684	146.162	82.9011	12.9439	76.7419
SAUSA300_1989	agrB	accessory gene regulator protein B	CDS	-1.26154	0.0011677	0.0114293	4644.43	5091.36	6354.63	2361.47	1874.67	2475.12
SAUSA300_0805		pathogenicity island protein	CDS	-1.26703	0.00169182	0.0157254	3.48352	4.2495	4.14947	1.30017	2.13806	1.47875
SAUSA300_0411		staphylococcal tandem lipoprotein	CDS	-1.27067	0.00268919	0.0224157	2.64073	3.79186	1.86011	1.54782	1.04014	0.866852
SAUSA300_1072	mraZ	protein mraZ	CDS	-1.27258	8.35113e-06	0.000182876	734.516	607.81	570.481	294.147	244.894	252.713
SAUSA300_0151	adhE	alcohol dehydrogenase, iron-containing	CDS	-1.29879	0.0427524	0.17101	613.492	794.396	391.624	389.307	165.151	177.042
SAUSA300_1739		conserved hypothetical protein	CDS	-1.30145	0.00385124	0.0291836	182.379	289.358	135.788	144.504	61.0213	41.048
SAUSA300_0808		conserved hypothetical protein	CDS	-1.32553	0.000555837	0.00619088	3.42733	4.44563	5.79496	2.10503	1.32906	1.98866
SAUSA300_0299		conserved hypothetical protein	CDS	-1.3286	0.00468493	0.03373	18.4851	6.47232	10.946	5.94362	4.10276	4.28327
SAUSA300_0282		conserved hypothetical protein	CDS	-1.32952	0.000195377	0.0026854	18.0918	21.1168	9.44363	8.7916	5.20068	5.40508
SAUSA300_1230		conserved hypothetical protein	CDS	-1.33183	0.0023226	0.0202757	42.5326	27.3929	64.3884	19.9359	12.8861	20.4985
SAUSA300_0280		conserved hypothetical protein	CDS	-1.35753	8.27583e-05	0.00129604	8.70879	13.533	10.3737	6.37701	3.00484	3.36543
SAUSA300_0277		putative staphyloxanthin biosynthesis protein	CDS	-1.35876	0.000133709	0.001952	16.7434	26.543	19.6027	8.7916	6.47196	9.22943
SAUSA300_2603	lip	triacylglycerol lipase precursor	CDS	-1.35885	0.00060855	0.00666311	53.2641	51.0594	30.1195	26.1891	12.7706	13.5127
SAUSA300_0100		staphylococcal tandem lipoprotein	CDS	-1.37657	0.000988346	0.00986337	3.76445	3.53036	2.21782	1.30017	1.67578	0.713878
SAUSA300_0298		conserved hypothetical protein	CDS	-1.38808	0.00388447	0.0293493	23.0362	7.77986	10.3737	6.19127	2.7737	6.78184
SAUSA300_2165	budA	alpha-acetolactate decarboxylase	CDS	-1.46008	0.00615965	0.0407721	54.8935	55.3089	41.8525	20.6788	20.7449	13.8696
SAUSA300_1099		conserved hypothetical protein	CDS	-1.47524	0.0359049	0.151851	264.017	264.45	175.852	81.7247	85.5223	86.0733
SAUSA300_0419		staphylococcal tandem lipoprotein	CDS	-1.53292	0.00375492	0.0287914	31.4078	38.0494	11.5184	16.4688	5.37404	6.22094
SAUSA300_0474		putative endoribonuclease L-PSP	CDS	-1.53418	0.00379365	0.0289168	466.679	478.559	598.812	270.373	113.722	149.048
SAUSA300_0715	nrdI	nrdI protein	CDS	-1.56875	0.00030032	0.00388013	477.298	626.442	348.842	157.258	175.552	156.849
SAUSA300_0475		SpoVG protein	CDS	-1.58913	0.00706681	0.0449769	514.83	587.477	658.479	382.063	74.4275	128.804
SAUSA300_0410		staphylococcal tandem lipoprotein	CDS	-1.65748	0.000468317	0.00533097	1.85413	2.02669	1.28777	0.557214	0.346712	0.713878
SAUSA300_0929		conserved hypothetical protein	CDS	-1.68108	0.0017527	0.0161173	51.2976	42.1681	79.9847	22.8458	9.13008	22.0792
SAUSA300_0811		conserved hypothetical protein	CDS	-1.75669	0.000186326	0.00258853	5.1129	5.62242	2.21782	1.42399	0.924566	1.47875
SAUSA300_0768		conserved hypothetical protein	CDS	-1.78896	0.000133367	0.001952	6.18043	13.01	4.79336	2.9099	2.31141	1.7337
SAUSA300_0278		conserved hypothetical protein	CDS	-1.80033	9.36627e-05	0.00144062	339.025	532.822	593.017	199.421	57.0919	164.039
SAUSA300_1988		delta-hemolysin precursor	CDS	-1.8044	6.631e-05	0.00107764	9320.26	9363.03	16566.5	2838.01	2193.01	5060.89
SAUSA300_0473	purR	pur operon repressor	CDS	-1.99303	1.3094e-06	3.52447e-05	619.729	652.528	633.224	217.561	108.405	152.719
SAUSA300_0809		putative DNA primase	CDS	-2.0647	1.15276e-08	5.41589e-07	29.7223	24.8432	20.5327	4.27197	7.74324	5.91499
SAUSA300_2337		transcriptional regulator, DegU family	CDS	-2.08517	0.00804569	0.0491967	526.685	591.335	458.302	153.482	119.153	98.8721
SAUSA300_2338		sensor histidine kinase	CDS	-2.24623	0.00781657	0.0483206	927.009	1134.94	708.63	257.99	182.313	143.693
SAUSA300_2339		conserved hypothetical protein	CDS	-2.54955	0.00463885	0.0336707	631.753	794.788	485.274	154.039	104.534	68.0224
SAUSA300_0810		conserved hypothetical protein	CDS	-2.68305	2.29943e-09	1.35039e-07	6.74229	6.66845	5.29416	0.557214	0.982351	1.32577
SAUSA300_2340	narI	respiratory nitrate reductase, gamma subunit	CDS	-2.93666	0.00412201	0.030784	632.202	711.04	448.859	111.071	68.4179	54.6117
SAUSA300_1874		ferritins family protein	CDS	-2.94002	1.57382e-10	1.12965e-08	187.998	196.066	217.418	23.7745	28.3148	26.2605
SAUSA300_0806		conserved hypothetical protein	CDS	-2.97737	6.85552e-08	2.49502e-06	1.85413	1.50367	1.64548	0.123825	0.173356	0.305948
SAUSA300_1068		antibacterial protein	CDS	-3.04903	2.80248e-06	7.16992e-05	70.6817	114.606	98.7289	11.33	6.76089	16.1642
SAUSA300_1067		antibacterial protein	CDS	-3.36491	9.16924e-06	0.000192629	84.5034	139.449	106.813	13.1255	3.12041	15.8073
SAUSA300_2341	narJ	respiratory nitrate reductase, delta subunit	CDS	-3.42557	0.00367354	0.0282513	768.958	898.28	471.18	125.435	39.6985	33.9602
SAUSA300_2342	narH	respiratory nitrate reductase, beta subunit	CDS	-3.46385	0.00144492	0.0136764	3043.58	3186.6	2059	485.705	160.643	104.991
SAUSA300_0807		conserved hypothetical protein	CDS	-3.51626	1.46458e-10	1.08128e-08	3.48352	3.53036	2.86171	0.247651	0.231141	0.356939
SAUSA300_2333	narK	nitrite extrusion protein	CDS	-3.51977	0.000586223	0.00646786	3277.65	4207.73	4582.74	548.484	233.453	270.254
SAUSA300_2343		respiratory nitrate reductase, alpha subunit	CDS	-3.52024	0.000143119	0.00206603	12278.7	13246.7	9977.91	1867.97	736.185	490.281
SAUSA300_2344		uroporphyrin-III C-methyl transferase	CDS	-3.60171	0.000681442	0.00733686	1582.08	1737.85	1137.74	227.591	72.405	67.2575
SAUSA300_2347	nirR	nitrite reductase transcriptional regulator NirR	CDS	-3.67679	2.95895e-06	7.42323e-05	1231.48	1648.22	788.042	170.384	65.1819	51.2973
SAUSA300_2346	nirB	nitrite reductase [NAD(P)H], large subunit	CDS	-3.70548	3.6185e-05	0.000627531	4899.9	5120.85	3264.71	584.951	263.501	170.005
SAUSA300_2345	nirD	nitrite reductase [NAD(P)H], small subunit	CDS	-3.85866	0.000119922	0.00177073	665.745	716.401	437.269	71.3853	32.9376	21.1614
SAUSA300_0800	sek	staphylococcal enterotoxin K	CDS	-4.14042	6.97753e-16	3.60599e-13	53.6012	66.2269	45.2865	3.03372	2.83148	3.46741
SAUSA300_0813		conserved hypothetical protein	CDS	-4.20448	2.11885e-14	4.97736e-12	14.7207	17.2595	12.9492	0.619127	0.86678	0.917843
SAUSA300_0801	seq	staphylococcal enterotoxin Q	CDS	-4.29933	2.4979e-14	5.37882e-12	31.0145	40.8606	23.1798	1.73355	1.44463	1.63172
SAUSA300_0812		conserved hypothetical protein	CDS	-4.33798	5.68595e-18	7.34625e-15	52.927	49.4904	54.0147	2.84798	2.42698	2.44758
SAUSA300_0802		conserved hypothetical protein	CDS	-4.72555	1.36127e-10	1.03457e-08	30.1156	30.7272	14.0939	0.742952	1.04014	1.01983
SAUSA300_0803		transcriptional regulator, Cro/CI family	CDS	-4.95219	6.4941e-11	5.59358e-09	19.1032	21.8359	14.1654	0.681039	0.577853	0.509913
SAUSA300_0815	ear	Ear protein	CDS	-5.55052	4.83165e-13	6.9361e-11	45.2857	46.483	46.5743	0.804865	1.09792	1.01983
SAUSA300_0814		conserved hypothetical protein	CDS	-5.7977	2.54753e-16	2.19427e-13	195.077	101.661	165.478	2.41459	3.06262	2.80452

[truncated: 1 more sheets: B_KES29 vs JE2]
