# Supplementary material for: Inactivation of a purine biosynthesis repressor promotes ribosome synthesis to overcome antibiotic stress
Source: mBio. 2026 Apr 13;17(5):e00118-26. doi: 10.1128/mbio.00118-26 (PMC13170274; doi:10.1128/mbio.00118-26)
Supplement: Data set S3 — Detection of PurR box-like motif in differentially expressed genes identified from RNAseq analysis. [file mbio.00118-26-s0003.xlsx]

## Sheet: PurR box
	Supplemental Dataset S3. Detection of PurR box-like motif in differentially expressed genes identified from RNA-seq analysis. Gray shaded rows indicate purine and pyrimidine synthesis genes, and genes encoding ribosomal constituents.
	Genome coordinates correspond to GenBank CP000255.
	Coordiantes	Strand	Sequences	Promoter gene name/gene locus tag	Gene products
	1059311..1059356	−	AAAGACGTAAATTCAAACAAAAAATCAAAATAAAGTTCGATTTTT	purE-purK-purC-purS-purA-purL-purF-purN-purH-purD	purine biosynthesis pathway enzymes
	2054258..2054304	−	AAAAACAGAACATTTTTTAATAAAAATAAACAAAAAGTTCGTTTTTA	purB	adenylosuccinate lyase
	22381..22394	−	AAAATCGAACATTG*	purA	adenylosuccinate synthetase
	2373691..2373736	−	AAAAGCGAACTTTTCGTTTTTCTGATTCAACTTTGTTCGATTTTA	pbuG	xanthine/uracil permease family protein
	1193202..1193215	−	AAAAACGAAAACGA*	pyrR	bifunctional pyrimidine regulatory protein PyrR
	2244805..2244818	+	AAAACATAACATTA*	pyrG	CTP synthetase
	512533..512578	−	AAAAAACGTACTATTTATAAGTGGGGATTTTTTAAGTTCGATTTTT	rrsA-rrlA-rrfA	16S-23S-5S rDNA
	418559..418572	+	AAAAGCGAACATAT*	rpsF-ssb-rpsR	S6 ribosomal protein, single-strand binding protein, S18 ribosomal protein
	2353509..2353522	−	AGAAACGAACAACA*	rpIM-rpsI	L13 and S9 ribosomal proteins
	1121991..1122004	−	ATAAACGAAAAATA*	SAUSA300_1026-rpmF	hypothetical protein, L28 ribosomal protein
	988520..988559	−	AAAAGCTGAAAAAGTAATAGTAGTTAAACTTACGTGTAAT	SAUSA300_0900-SAUSA300_0901-SAUSA300_0902	putative competence proteins
	1955058..1955109	−	AATCAAGAACTTTTTCCAAAGATAAAACCCCCTATTTAAAAGTTGAAGTTA	epiA-epiB-epiC-epiD-epiP-epiF-epiE-epiG	lantibiotic epidermin immunity proteins and protease
	2268002..2268050	−	AAAAAAAGAAGTATACAATTCAATAGTTAAACCTTAAAACAAGAAATAT	SAUSA300_2101	SAP domain-containing protein
	2541789..2541838	+	TAGTTCATCATTTAGTTGAATCAGCTCAACTTTATTAACTTCATATTTT	hlgA-hlgC-hlgC	gamma-hemolysin components
	386753..386798	+	TAAAAACGTAGATATGCAATCTCTTTCATATTTTAATCCGAAAAAT	SAUSA300_0334	MarR family transcriptional regulator
	2144115..2144150	−	CTTGAAATTTTCGTAAATATTGCTTTACAAGTACGAGTATA	sdrH	serine-aspartate repeat family protein
	2577487..2577528	+	AAGTGTCGAAAATGTGAAATATTATTACAAAAGTCGAATTTT	opuCa-opuCb-opuCc-opuCd	glycine betaine/carnitine/cholineABC transport system
	460333..460346	+	AAAAACGAACATTA*	ssl11-SAUSA300_0407-SAUSA300_0408	surface exotoxin, superantigen-like protein
	2635864..2635877	−	AAAACCGAACAATA*	fnbA	fibronectin binding protein A
	2833128..2833141	−	AAAAACTAACTTTA*	lip	triacylglycerol lipase precursor
	*Previous identified by Sause et al (2019) The purine biosynthesis regulator PurR moonlights as a virulence regulator in Staphylococcus aureus. PNAS. 116:13563-13572. PMID: 31217288
